# Supplementary material for: Prognostic value of four immune-related genes in lower-grade gliomas: a biomarker discovery study
Source: Front Genet. 2024 Aug 12;15:1403587. doi: 10.3389/fgene.2024.1403587 (PMC11347950; doi:10.3389/fgene.2024.1403587)
Supplement: Supplementary file 1 [file Table2.XLSX]

## Sheet: riskScore
id	futime	fustat	CANX	HSPA1B	KLRC2	PSMC6	RFXAP	TAP1		id	CANX	HSPA1B	KLRC2	PSMC6	RFXAP	TAP1		CANX*coef	HSPA1B*coef	KLRC2*coef	PSMC6*coef	RFXAP*coef	TAP1*coef	riskScore	risk
CGGA_1002	0.835616	1	44.525	39.4547	10.9612	44.0309	3.97208	12.4088		coef	0.38625	0.18073	-0.27702	-0.71285	-0.68077	0.341		17.1978	7.13065	-3.03647	-31.3874	-2.70407	4.23138	-8.56812	low
CGGA_1003	10.4575	0	106.999	13.5768	23.0343	48.0467	8.30407	10.1163										41.3284	2.45373	-6.38097	-34.2501	-5.65316	3.44967	0.947591	low
CGGA_1004	2.46301	1	430.591	527.796	0.00104617	35.5884	4.13039	28.8623										166.316	95.3885	-0.00028981	-25.3692	-2.81185	9.84204	243.365	high
CGGA_1005	10.452	0	315.532	40.5054	89.5499	44.7919	5.13838	13.3261										121.874	7.32055	-24.8071	-31.9299	-3.49805	4.54419	73.5038	high
CGGA_1006	0.69589	1	168.239	83.2667	0.7764	25.4411	1.60088	30.1067										64.9825	15.0488	-0.215078	-18.1357	-1.08983	10.2664	70.8571	high
CGGA_1010	0.673973	1	816.79	105.348	33.8605	41.9434	2.75281	9.91262										315.485	19.0395	-9.38004	-29.8994	-1.87403	3.3802	296.751	high
CGGA_1012	10.0794	1	76.9133	115.983	16.3686	40.6309	3.00859	24.2741										29.7078	20.9616	-4.53444	-28.9638	-2.04815	8.27747	23.4005	high
CGGA_1013	4.72603	1	236.532	82.3673	31.2746	41.4261	5.67691	16.0577										91.3604	14.8862	-8.66369	-29.5306	-3.86467	5.47568	69.6633	high
CGGA_1014	0.720548	1	68.6343	39.8467	4.11542	37.8338	3.32421	38.1704										26.51	7.20149	-1.14005	-26.9698	-2.26303	13.0161	16.3547	high
CGGA_1018	6.92329	1	130.074	23.0381	62.7427	54.974	7.93161	14.1622										50.2412	4.16368	-17.381	-39.1882	-5.3996	4.82931	-2.73461	low
CGGA_1020	3.06849	1	308.624	94.7399	9.78885	47.009	4.21804	22.9056										119.206	17.1223	-2.71171	-33.5104	-2.87152	7.8108	105.046	high
CGGA_1022	1.41918	0	571.423	207.594	0.123585	30.7456	6.20554	57.5305										220.712	37.5184	-0.0342356	-21.917	-4.22455	19.6179	251.673	high
CGGA_1027	7.36438	0	527.796	291.389	60.6542	39.7503	7.38578	57.1095										203.861	52.6627	-16.8024	-28.336	-5.02801	19.4743	225.832	high
CGGA_103	3.2548	1	275.417	53.0069	107.744	45.9453	5.86225	13.6676										106.38	9.57994	-29.8472	-32.7521	-3.99084	4.66064	54.0301	high
CGGA_1030	10.0384	0	75.1877	42.1254	20.1155	64.9931	3.64856	11.3973										29.0412	7.61332	-5.57238	-46.3303	-2.48383	3.88647	-13.8455	low
CGGA_1031	6.73151	1	391.386	289.416	35.3388	41.8203	6.69172	13.2162										151.173	52.3062	-9.78955	-29.8116	-4.55552	4.50672	163.829	high
CGGA_1032	1.76164	1	164.68	158.456	0.526493	13.4503	1.78298	38.8954										63.6076	28.6377	-0.145849	-9.58804	-1.2138	13.2633	94.5609	high
CGGA_1034	2.06301	1	310.884	45.3323	5.06548	53.9015	6.50658	27.9745										120.079	8.1929	-1.40324	-38.4237	-4.42949	9.53932	93.5549	high
CGGA_1048	1.92603	0	137.99	395.164	28.6635	44.1787	3.42324	240.731										53.2986	71.418	-7.94038	-31.4928	-2.33044	82.0894	165.042	high
CGGA_1051	2.29589	1	59.5804	25.8685	2.92752	52.8462	3.35448	9.29277										23.0129	4.67521	-0.810983	-37.6714	-2.28363	3.16883	-9.90904	low
CGGA_1055	4.4137	1	198.757	29.5826	49.4562	58.9785	9.39561	18.3814										76.7701	5.34647	-13.7004	-42.0428	-6.39625	6.26805	26.2452	high
CGGA_1057	4.24384	1	49.8924	122.677	1.71626	43.9442	4.27618	27.5654										19.2709	22.1714	-0.475439	-31.3256	-2.9111	9.39981	16.13	high
CGGA_1058	2.72603	1	148.05	169.7	16.8343	65.7519	6.41652	24.8195										57.1845	30.6698	-4.66343	-46.8712	-4.36818	8.46345	40.4149	high
CGGA_1059	0.057534	1	345.779	118.555	8.17115	38.2464	5.42539	35.6984										133.557	21.4264	-2.26357	-27.2639	-3.69344	12.1732	133.936	high
CGGA_106	13.7753	0	61.4458	66.7254	0.387996	35.4251	3.76711	30.6028										23.7334	12.0593	-0.107483	-25.2528	-2.56453	10.4356	18.3035	high
CGGA_1061	1.45753	1	317.934	100.863	16.8207	51.1655	5.42803	4.96658										122.802	18.229	-4.65968	-36.4733	-3.69524	1.6936	97.8963	high
CGGA_1065	9.34794	0	140.051	56.8179	72.9485	24.6686	8.32969	17.4825										54.0947	10.2687	-20.2082	-17.585	-5.6706	5.96155	26.8612	high
CGGA_1066	1.98082	1	251.652	73.8851	2.70006	40.3633	4.25204	29.8217										97.2005	13.3532	-0.74797	-28.773	-2.89466	10.1692	88.3074	high
CGGA_107	5.90685	1	470.184	96.3244	2.28287	47.2594	3.92502	33.9797										181.609	17.4087	-0.632402	-33.6888	-2.67204	11.5871	173.611	high
CGGA_1071	8.90959	1	377.256	322.9	7.94667	50.3856	3.70225	45.2698										145.715	58.3577	-2.20139	-35.9174	-2.52038	15.437	178.871	high
CGGA_1079	1.29041	1	215.247	782.506	1.8015	58.1656	6.77844	25.4289										83.1393	141.422	-0.499051	-41.4634	-4.61456	8.67127	186.656	high
CGGA_108	1.00274	1	242.003	128.319	38.4091	46.4129	4.52667	36.4905										93.4735	23.1911	-10.6401	-33.0854	-3.08162	12.4433	82.3007	high
CGGA_1081	0.591781	1	169.7	86.1735	62.5741	52.5496	4.34411	27.8445										65.5465	15.5741	-17.3343	-37.46	-2.95734	9.49496	32.864	high
CGGA_1087	1.92055	0	101.481	14.6913	31.1639	72.5122	6.60705	8.87581										39.1972	2.65515	-8.63303	-51.6903	-4.49788	3.02665	-19.9422	low
CGGA_1094	0.690411	1	499.063	17.318	2.78025	42.8586	7.03876	122.887										192.763	3.12988	-0.770184	-30.5518	-4.79178	41.9045	201.684	high
CGGA_1097	3.77534	1	102.106	81.0495	0.619312	23.3168	5.82959	21.9712										39.4386	14.6481	-0.171562	-16.6214	-3.96861	7.49218	40.8173	high
CGGA_1100	9.07945	0	524.599	24.1699	9.72886	16.0096	3.90148	41.855										202.626	4.36822	-2.69509	-11.4125	-2.65601	14.2726	204.503	high
CGGA_1101	0.586301	1	74.139	91.7956	10.1945	8.22702	2.70191	26.6095										28.6362	16.5902	-2.82407	-5.86463	-1.83938	9.07384	43.7722	high
CGGA_1108	1.87397	1	325.399	407.155	0.288286	44.1588	3.66583	50.0791										125.685	73.585	-0.0798609	-31.4786	-2.49559	17.077	182.293	high
CGGA_1111	7.3863	1	51.941	161.241	75.9982	47.3486	3.85994	33.8422										20.0622	29.141	-21.053	-33.7524	-2.62773	11.5402	3.31029	high
CGGA_1113	3.46575	1	302.862	59.2088	29.7233	55.9801	6.81972	25.8685										116.98	10.7008	-8.23396	-39.9054	-4.64266	8.82115	83.7202	high
CGGA_1118	1.09041	1	222.397	342.861	270.377	63.7708	5.93792	38.9356										85.9007	61.9652	-74.8998	-45.459	-4.04236	13.2771	36.7418	high
CGGA_112	4.20274	1	111.319	192.237	0.343585	40.5562	6.94841	13.4415										42.997	34.7429	-0.09518	-28.9105	-4.73027	4.58354	48.5875	high
CGGA_1120	1.15616	1	749.439	30.1894	16.0683	20.801	3.04935	27.3104										289.471	5.45613	-4.45124	-14.828	-2.07591	9.31285	282.885	high
CGGA_1121	8.98082	0	60.412	53.4407	43.4663	45.612	10.343	9.56967										23.3341	9.65834	-12.041	-32.5145	-7.04117	3.26326	-15.341	low
CGGA_1126	2.14794	1	33.8852	31.6095	62.2451	56.2382	3.81592	41.5596										13.0882	5.71278	-17.2431	-40.0894	-2.59777	14.1718	-26.9575	low
CGGA_1131	8.90685	0	85.2024	42.3657	556.298	56.3748	5.81542	13.2475										32.9094	7.65676	-154.106	-40.1868	-3.95896	4.51741	-153.168	low
CGGA_1132	8.90685	0	64.7958	43.4565	45.044	32.0034	5.08776	9.23361										25.0274	7.8539	-12.4781	-22.8136	-3.46359	3.14866	-2.72537	low
CGGA_1137	8.86849	0	481.362	78.0893	3.51743	19.0676	1.94757	18.5944										185.926	14.1131	-0.974399	-13.5923	-1.32585	6.34068	190.487	high
CGGA_1140	2.52329	1	137.246	67.4322	3.73504	70.8674	4.63637	8.32009										53.0114	12.187	-1.03468	-50.5178	-3.1563	2.83715	13.3267	high
CGGA_1141	1.18356	1	54.7442	70.5214	3.95653	41.2855	3.32507	14.9142										21.145	12.7453	-1.09604	-29.4304	-2.26361	5.08576	6.186	high
CGGA_1144	6.86301	0	59.9995	50.2133	4.55684	49.1227	3.72653	7.09263										23.1748	9.07504	-1.26233	-35.0171	-2.53691	2.41859	-4.14795	low
CGGA_1145	0.654795	1	298.521	29.2254	0.00201375	47.9109	5.52318	42.9701										115.304	5.2819	-0.00055785	-34.1533	-3.76002	14.6528	97.3245	high
CGGA_1146	6.84384	0	282.589	25.5675	15.9864	64.4846	3.66487	24.9201										109.15	4.62082	-4.42856	-45.9679	-2.49494	8.49775	69.3771	high
CGGA_1147	8.80822	0	145.351	315.532	51.6568	45.5909	6.77494	10.6715										56.1419	57.026	-14.31	-32.4995	-4.61218	3.63898	65.3853	high
CGGA_1148	1.63288	1	109.496	250.937	0.236464	47.1513	2.87974	34.362										42.2927	45.3519	-0.0655052	-33.6118	-1.96044	11.7174	63.7243	high
CGGA_1152	8.76986	0	39.1992	37.2267	14.9882	33.0899	2.67264	28.468										15.1407	6.72799	-4.15204	-23.5881	-1.81945	9.70757	2.01664	high
CGGA_1154	1.01096	1	184.484	74.4398	40.8343	51.8649	6.75263	20.1098										71.2571	13.4535	-11.3119	-36.9719	-4.59699	6.85744	38.6872	high
CGGA_1155	3.76164	1	31.5428	12.5258	35.5475	58.2614	4.40752	12.3249										12.1834	2.26379	-9.84738	-41.5317	-3.00051	4.20278	-35.7296	low
CGGA_1156	8.75069	0	56.3903	63.6334	28.8127	37.9639	4.99252	41.4003										21.7808	11.5005	-7.98169	-27.0626	-3.39876	14.1175	8.95572	high
CGGA_1157	1.99178	1	65.1126	106.579	1.58024	31.2249	3.69299	17.9556										25.1497	19.2621	-0.437757	-22.2587	-2.51407	6.12287	25.3242	high
CGGA_1158	8.73425	0	146.167	16.4552	14.6019	25.8101	7.24415	10.5021										56.4571	2.97394	-4.04501	-18.3987	-4.9316	3.58122	35.637	high
CGGA_1159	8.71507	0	43.4268	58.696	4.9046	36.5335	3.13988	13.2804										16.7736	10.6081	-1.35867	-26.0429	-2.13754	4.52861	2.3712	high
CGGA_1160	1.16712	1	274.504	95.2344	3.73177	50.2634	5.50575	56.4814										106.027	17.2117	-1.03377	-35.8303	-3.74815	19.2601	101.887	high
CGGA_1161	8.71233	0	32.5396	63.5577	23.0661	50.9339	3.05027	11.4528										12.5684	11.4868	-6.38976	-36.3083	-2.07653	3.90541	-16.8139	low
CGGA_1169	4.83562	1	254.569	41.7031	28.3925	41.586	5.19552	32.9551										98.3271	7.537	-7.8653	-29.6446	-3.53695	11.2377	76.055	high
CGGA_1178	1.15616	1	127.988	43.3397	46.4874	42.4021	4.41231	9.40804										49.4353	7.83279	-12.8779	-30.2263	-3.00377	3.20814	14.3682	high
CGGA_1181	0.871233	0	50.7348	23.9052	48.5772	58.4529	8.32491	20.741										19.5963	4.32039	-13.4568	-41.6681	-5.66735	7.07266	-29.803	low
CGGA_1183	1.11781	1	40.1376	79.4106	0.664411	42.7	3.27699	33.3536										15.5031	14.3519	-0.184055	-30.4387	-2.23088	11.3736	8.37496	high
CGGA_1184	0.427397	1	62.1383	280.807	9.95441	38.0858	4.30604	16.8659										24.0009	50.7503	-2.75757	-27.1495	-2.93142	5.75126	47.664	high
CGGA_1185	2.00274	1	143.132	6.99448	100.214	39.1599	2.9817	22.1858										55.2849	1.26411	-27.7612	-27.9151	-2.02985	7.56535	6.40813	high
CGGA_1189	8.44384	0	387.765	291.389	95.4864	51.8886	6.23403	20.1012										149.774	52.6627	-26.4516	-36.9888	-4.24394	6.85451	141.607	high
CGGA_1190	8.44384	0	313.21	10.4468	326.629	62.5023	6.74995	13.8666										120.977	1.88805	-90.4828	-44.5548	-4.59516	4.72853	-12.0388	low
CGGA_1191	8.44384	0	123.806	33.1513	31.2913	42.1254	5.73698	18.4287										47.82	5.99144	-8.66831	-30.0291	-3.90557	6.2842	17.4927	high
CGGA_1192	8.43836	0	107.265	130.876	9.74649	41.5344	3.66298	23.9017										41.431	23.6533	-2.69997	-29.6078	-2.49364	8.15049	38.4333	high
CGGA_1195	1.30411	1	46.3478	31.1526	2.54254	27.4393	4.36921	8.57739										17.9018	5.6302	-0.704334	-19.5601	-2.97443	2.92489	3.21804	high
CGGA_1198	8.4	0	243.299	57.3712	2.21751	25.8481	2.5975	10.3504										93.9744	10.3687	-0.614296	-18.4258	-1.7683	3.52949	87.0642	high
CGGA_1204	8.3726	0	182.429	48.4376	63.902	57.3262	9.98094	10.0622										70.4634	8.75412	-17.7021	-40.865	-6.79473	3.4312	17.2869	high
CGGA_1205	2.54521	1	432.759	177.079	2.68403	24.0584	3.46548	64.4083										167.153	32.0034	-0.743529	-17.15	-2.35919	21.9632	200.867	high
CGGA_1211	8.33425	0	243.932	86.1735	4.401	40.1144	6.86975	27.8963										94.2186	15.5741	-1.21917	-28.5956	-4.67672	9.51265	84.814	high
CGGA_1212	6.27945	1	137.804	24.7072	49.5994	59.2088	5.80649	11.5714										53.2269	4.46533	-13.74	-42.207	-3.95289	3.94584	1.73814	high
CGGA_1215	0.079452	1	331.841	45.3424	29.7283	54.1625	3.46308	35.3524										128.174	8.19474	-8.23534	-38.6098	-2.35756	12.0552	99.2208	high
CGGA_1223	1.86849	1	158.953	1381.04	0.115884	32.7538	3.4827	73.7842										61.3956	249.596	-0.0321022	-23.3485	-2.37092	25.1604	310.4	high
CGGA_1226	1.83562	1	119.481	83.7746	2.15084	34.2092	5.08909	9.74157										46.1495	15.1406	-0.595827	-24.386	-3.4645	3.32188	36.1657	high
CGGA_1228	7.19452	0	88.326	35.9723	1.4789	44.7504	3.15189	10.5521										34.1159	6.50128	-0.409685	-31.9003	-2.14571	3.59825	9.75973	high
CGGA_1231	6.24384	1	83.4906	16.521	0.330128	40.7242	2.12579	54.3054										32.2482	2.98584	-0.091452	-29.0303	-1.44717	18.5181	23.1833	high
CGGA_1232	5.66301	1	108.012	63.596	0.153772	31.6833	5.17327	27.7664										41.7197	11.4937	-0.0425979	-22.5854	-3.52181	9.46833	36.5319	high
CGGA_1235	8.23014	0	126.924	35.7684	1.03347	34.2849	3.17764	20.8669										49.0243	6.46442	-0.286291	-24.44	-2.16324	7.1156	35.7148	high
CGGA_1238	8.20822	0	144.731	82.1608	35.0195	38.3707	3.75638	31.8664										55.9023	14.8489	-9.7011	-27.3526	-2.55723	10.8665	42.0068	high
CGGA_1239	8.21096	0	136.343	202.6	29.9964	45.5172	4.97384	18.111										52.6626	36.6159	-8.30961	-32.4469	-3.38604	6.17584	51.3118	high
CGGA_1246	8.14247	0	285.46	21.2442	71.6264	67.1598	8.74325	18.6736										110.259	3.83947	-19.8419	-47.8749	-5.95214	6.3677	46.7971	high
CGGA_1263	2.11507	1	138.731	19.2751	1.08696	41.5685	5.51141	15.2019										53.5848	3.4836	-0.301111	-29.6321	-3.75201	5.18385	28.567	high
CGGA_1264	8.02466	0	102.96	27.9931	10.8956	45.6852	4.06988	19.5909										39.7682	5.05919	-3.0183	-32.5667	-2.77065	6.6805	13.1522	high
CGGA_1269	8.00822	0	130.227	66.5436	27.1723	35.8314	8.75687	52.3614										50.3002	12.0264	-7.52728	-25.5424	-5.96141	17.8552	41.1508	high
CGGA_1273	6.67945	0	113.672	21.923	7.44162	30.8435	7.15798	35.0588										43.9058	3.96214	-2.06148	-21.9868	-4.87294	11.9551	30.9018	high
CGGA_1280	1.22466	1	331.841	177.722	0.206248	34.5117	9.90315	11.9774										128.174	32.1197	-0.0571347	-24.6016	-6.74177	4.08431	132.977	high
CGGA_1281	7.96986	0	172.683	149.595	1.24347	57.4838	4.26406	7.566										66.6988	27.0363	-0.344465	-40.9773	-2.90284	2.58	52.0904	high
CGGA_1284	0.265753	1	432.759	113.789	0.571149	49.9158	5.44959	112.837										167.153	20.565	-0.15822	-35.5825	-3.70992	38.4774	186.745	high
CGGA_1286	7.96164	0	43.4853	9.80636	38.6443	54.4036	9.61338	13.0458										16.7962	1.7723	-10.7053	-38.7816	-6.5445	4.4486	-33.0142	low
CGGA_1292	7.94794	0	201.29	67.769	63.0602	41.8721	4.90401	8.33466										77.7482	12.2479	-17.4689	-29.8485	-3.3385	2.84212	42.1823	high
CGGA_1295	0.849315	1	108.502	53.7757	8.92159	27.9006	3.10533	27.9838										41.909	9.71889	-2.47146	-19.8889	-2.11401	9.54246	36.696	high
CGGA_1300	4.91233	1	107.105	65.9581	21.9003	58.6475	3.69253	18.5687										41.3692	11.9206	-6.06683	-41.8069	-2.51377	6.33192	9.23433	high
CGGA_1303	7.83836	0	222.397	39.6419	0.236189	9.86417	1.69599	6.55361										85.9007	7.16449	-0.065429	-7.03167	-1.15458	2.23478	87.0483	high
CGGA_1305	7.40274	1	51.475	29.9704	106.476	52.8054	8.92549	21.5514										19.8822	5.41655	-29.4961	-37.6423	-6.07621	7.34902	-40.5668	low
CGGA_1307	2.64384	0	306.338	45.4241	25.9335	53.1027	3.57242	68.6786										118.323	8.2095	-7.18409	-37.8543	-2.43199	23.4194	102.481	high
CGGA_1311	2.9589	1	124.1	13.5241	43.1671	44.5719	8.80811	8.86298										47.9338	2.4442	-11.9582	-31.7731	-5.9963	3.02228	3.67272	high
CGGA_1317	7.84657	0	352.941	31.809	2.96395	11.9982	2.19498	8.56737										136.324	5.74884	-0.821074	-8.55291	-1.49428	2.92147	134.126	high
CGGA_1318	4.10137	0	51.2412	41.6389	35.1439	40.2047	4.97125	24.506										19.7919	7.52539	-9.73555	-28.6599	-3.38428	8.35656	-6.10589	low
CGGA_1319	7.83836	0	29.0389	9.03107	103.942	73.0943	13.5308	10.974										11.2163	1.63219	-28.7939	-52.1053	-9.21137	3.74214	-73.52	low
CGGA_1321	1.92329	1	122.255	46.0708	17.455	46.7368	4.20882	21.5988										47.2208	8.32638	-4.83539	-33.3163	-2.86524	7.36518	21.8955	high
CGGA_1322	0.693151	1	226.219	53.0757	16.7463	64.9152	6.9126	12.628										87.3772	9.59238	-4.63905	-46.2748	-4.70589	4.30615	45.656	high
CGGA_1329	0.893151	1	187.34	90.1377	141.4	60.3263	7.76753	28.6295										72.36	16.2906	-39.1707	-43.0036	-5.2879	9.76265	10.951	high
CGGA_1330	7.79726	0	188.07	47.4476	38.4787	49.8666	5.45035	49.5994										72.6422	8.57521	-10.6594	-35.5474	-3.71044	16.9134	48.2136	high
CGGA_1334	0.4	1	87.9738	310.884	15.1132	25.6194	3.84477	26.2216										33.9799	56.1861	-4.18666	-18.2628	-2.6174	8.94158	74.0407	high
CGGA_1335	7.77808	0	65.9581	41.1106	36.06	47.4584	6.4449	17.9196										25.4763	7.42992	-9.98935	-33.8307	-4.38749	6.1106	-9.19071	low
CGGA_1339	7.7589	0	180.68	46.9663	32.2754	39.6008	6.07099	14.9566										69.7877	8.48823	-8.94094	-28.2294	-4.13295	5.10019	42.0728	high
CGGA_1340	3.03836	1	242.003	439.67	39.2145	54.0805	4.50634	9.74649										93.4735	79.4616	-10.8632	-38.5513	-3.06778	3.32355	123.776	high
CGGA_1345	7.73973	0	49.9655	8.89364	7.72016	58.0044	6.84782	39.5193										19.2992	1.60735	-2.13864	-41.3485	-4.66179	13.4761	-13.7663	low
CGGA_135	5.27123	1	411.29	265.443	0.38777	31.4265	1.97698	45.9248										158.861	47.9735	-0.10742	-22.4024	-1.34587	15.6604	198.639	high
CGGA_1350	7.72329	0	600.833	47.6481	0.712593	16.1804	1.85506	20.8849										232.072	8.61144	-0.197403	-11.5342	-1.26287	7.12174	234.81	high
CGGA_1356	2.59726	1	99.482	59.7779	3.19231	48.299	3.58125	8.64298										38.4249	10.8037	-0.884333	-34.4299	-2.43801	2.94726	14.4236	high
CGGA_1359	0.939726	1	132.878	29.8421	55.135	40.2704	3.12576	22.1047										51.3243	5.39336	-15.2735	-28.7068	-2.12792	7.53769	18.1471	high
CGGA_1361	7.68219	0	171.474	63.8832	12.1474	46.3582	5.32199	20.8573										66.2319	11.5456	-3.36506	-33.0465	-3.62305	7.11235	44.8553	high
CGGA_1362	7.68219	0	150.246	49.6964	2.1404	48.4157	5.49483	30.7951										58.0323	8.98164	-0.592934	-34.5132	-3.74071	10.5011	38.6683	high
CGGA_1368	7.66301	0	333.15	22.3654	11.4193	20.75	4.34804	14.1875										128.679	4.0421	-3.16337	-14.7916	-2.96001	4.83794	116.644	high
CGGA_1369	0.986301	0	36.0462	20.6183	110.3	64.0586	9.60887	12.6143										13.9228	3.72635	-30.5553	-45.6642	-6.54143	4.30148	-60.8103	low
CGGA_1374	0.386301	1	284.514	41.2148	44.5151	55.2812	3.78373	76.8601										109.894	7.44875	-12.3316	-39.4072	-2.57585	26.2093	89.2371	high
CGGA_1377	7.61644	0	223.467	251.652	53.4407	46.7917	7.77598	11.3037										86.314	45.481	-14.8041	-33.3555	-5.29366	3.85456	82.1963	high
CGGA_1383	2.42192	0	55.9072	80.9336	71.3502	40.9716	14.4045	20.9548										21.5942	14.6271	-19.7654	-29.2066	-9.80613	7.14558	-15.4113	low
CGGA_1388	1.32877	1	385.925	592.316	9.63233	66.2389	3.9392	92.8177										149.064	107.049	-2.66835	-47.2184	-2.68169	31.6508	235.195	high
CGGA_1389	4.5726	1	37.5399	18.3595	60.7398	50.7864	10.2954	26.1465										14.4998	3.31812	-16.8262	-36.2031	-7.00879	8.91594	-33.3042	low
CGGA_1390	5.61644	0	57.1895	53.4957	1.80684	50.9105	4.29912	18.2569										22.0895	9.66827	-0.500531	-36.2915	-2.92671	6.22559	-1.73544	low
CGGA_1398	1.51781	1	113.192	41.0153	42.4664	22.4817	5.04892	12.8694										43.7203	7.41269	-11.764	-16.0261	-3.43716	4.38846	24.2942	high
CGGA_1401	4.60274	1	204.386	182.083	49.2625	49.204	5.98201	14.2801										78.9441	32.9078	-13.6467	-35.0751	-4.07238	4.8695	63.9272	high
CGGA_1404	7.50959	0	66.4428	29.3458	33.0462	55.5156	7.65062	27.8679										25.6635	5.30367	-9.15447	-39.5743	-5.20832	9.50295	-13.467	low
CGGA_1406	5.90137	1	403.157	45.0338	8.27543	50.7094	5.76006	39.6255										155.719	8.13896	-2.29246	-36.1482	-3.92128	13.5123	135.009	high
CGGA_1407	7.47397	0	28.7886	9.26442	39.8307	66.2187	10.3454	15.2365										11.1196	1.67436	-11.0339	-47.204	-7.04287	5.19566	-47.2911	low
CGGA_1408	3.73151	1	329.245	102.771	0.189214	31.5589	4.05537	25.8187										127.171	18.5739	-0.0524161	-22.4968	-2.76077	8.80418	129.239	high
CGGA_1411	0.90137	1	197.043	85.3651	0.809813	48.5772	3.54477	44.5151										76.1077	15.428	-0.224334	-34.6282	-2.41317	15.1797	69.4496	high
CGGA_1413	7.45205	0	283.578	36.2243	21.6624	58.9785	7.00826	10.9824										109.532	6.54683	-6.00092	-42.0428	-4.77101	3.745	67.0092	high
CGGA_1416	5.29589	1	50.9584	17.6884	67.6395	62.3958	11.3174	30.2904										19.6827	3.19682	-18.7375	-44.4789	-7.70458	10.329	-37.7124	low
CGGA_1417	7.43288	0	278.051	23.5066	0.592967	62.3579	7.23347	11.9351										107.397	4.24834	-0.164264	-44.4518	-4.92433	4.06987	66.1751	high
CGGA_1424	7.37534	0	327.956	28.7116	10.8018	12.273	0.383939	16.0244										126.673	5.18904	-2.99231	-8.74881	-0.261374	5.46433	125.324	high
CGGA_1431	5.61096	1	47.8646	33.6806	51.0627	50.4821	4.74606	17.7361										18.4877	6.0871	-14.1454	-35.9861	-3.23098	6.048	-22.7397	low
CGGA_1434	0.183562	1	170.887	93.7	1.02114	29.0977	2.97044	41.1454										66.0051	16.9344	-0.282876	-20.7423	-2.02219	14.0306	73.9227	high
CGGA_1435	4.53973	1	90.2874	111.548	203.934	33.6439	4.06485	15.8151										34.8735	20.1601	-56.4938	-23.9831	-2.76723	5.39297	-22.8175	low
CGGA_1437	2.8411	1	62.5023	125.294	1.81035	48.7875	4.223	12.4963										24.1415	22.6444	-0.501504	-34.7782	-2.87489	4.26124	12.8926	high
CGGA_1440	7.31507	0	122.109	70.6811	35.2984	41.8901	6.02279	16.6602										47.1647	12.7742	-9.77836	-29.8614	-4.10013	5.68112	21.8801	high
CGGA_1443	7.30137	0	65.9581	54.0805	0.284637	35.7759	2.78714	50.7606										25.4763	9.77396	-0.07885	-25.5029	-1.8974	17.3094	25.0805	high
CGGA_1445	7.29863	0	313.21	58.2451	0.0633202	48.9303	1.87184	6.76519										120.977	10.5266	-0.017541	-34.88	-1.27429	2.30693	97.6392	high
CGGA_1446	7.29863	0	484.301	19.0703	1.1371	30.3492	1.25117	7.7155										187.061	3.44658	-0.315	-21.6344	-0.851762	2.63099	170.338	high
CGGA_1447	0.843836	1	203.469	124.244	2.26955	12.3401	0.859347	10.4969										78.59	22.4546	-0.62871	-8.79666	-0.585017	3.57945	94.6136	high
CGGA_1454	7.27397	0	49.5994	84.9075	0.776552	52.1476	3.45973	8.18282										19.1578	15.3453	-0.21512	-37.1734	-2.35528	2.79034	-2.45038	low
CGGA_1455	7.27397	0	439.67	35.7609	2.3115	20.1441	1.42021	12.1876										169.823	6.46306	-0.640333	-14.3597	-0.966834	4.15596	164.475	high
CGGA_1458	0.347945	1	110.3	17.0239	98.1457	49.7452	8.51969	15.2096										42.6034	3.07673	-27.1883	-35.4609	-5.79995	5.18647	-17.5826	low
CGGA_1459	1.37808	1	481.362	37.2697	0.0714047	40.4148	2.09999	42.2545										185.926	6.73575	-0.0197805	-28.8097	-1.42961	14.4088	176.812	high
CGGA_1463	7.2137	0	255.339	48.5534	28.9006	55.5302	8.27754	17.1425										98.6247	8.77505	-8.00605	-39.5847	-5.6351	5.84559	60.0195	high
CGGA_1469	7.19452	0	399.054	34.2656	2.0504	22.295	1.12671	12.8759										154.135	6.19282	-0.568003	-15.893	-0.76703	4.39068	147.49	high
CGGA_1471	7.1863	0	96.4929	75.416	13.7484	38.7532	4.24174	27.0301										37.2704	13.6299	-3.80858	-27.6252	-2.88765	9.21726	25.7961	high
CGGA_1474	0.912329	0	435.03	38.9435	1.51169	17.922	0.871945	21.5325										168.03	7.03826	-0.418768	-12.7757	-0.593594	7.34257	168.623	high
CGGA_1487	1.42466	1	157.963	217.719	0.0445972	39.9283	2.77631	39.3817										61.0131	39.3484	-0.0123543	-28.4629	-1.89003	13.4292	83.4255	high
CGGA_1488	7.08493	0	237.515	92.8177	15.8618	45.966	5.87055	12.2608										91.74	16.7749	-4.39404	-32.7669	-3.99649	4.18094	71.5385	high
CGGA_1497	3.2274	1	81.4708	42.2171	28.9054	58.2451	4.09018	6.3686										31.4681	7.62989	-8.00737	-41.52	-2.78447	2.17169	-11.0422	low
CGGA_1502	7.0274	0	44.2577	44.0215	13.9848	33.8914	3.60628	40.3122										17.0945	7.956	-3.87407	-24.1595	-2.45505	13.7465	8.30838	high
CGGA_1504	7.00822	0	33.5083	25.5675	42.1439	42.181	4.62683	26.3918										12.9426	4.62082	-11.6747	-30.0687	-3.14981	8.99961	-18.3302	low
CGGA_1508	2.87397	1	88.6106	609.771	18.292	26.3617	5.98664	24.6837										34.2259	110.204	-5.06724	-18.7919	-4.07552	8.41715	124.912	high
CGGA_1510	0.742466	1	151.261	62.7232	0.637367	34.389	1.93073	29.8112										58.4247	11.336	-0.176564	-24.5142	-1.31438	10.1656	53.9211	high
CGGA_1513	6.44384	1	52.873	97.0065	64.0586	49.9897	8.71523	19.8836										20.4222	17.532	-17.7455	-35.6352	-5.93306	6.78031	-14.5792	low
CGGA_1514	0.208219	1	424.086	51.8266	0.0307957	7.24147	3.11831	27.3471										163.803	9.36662	-0.00853102	-5.16208	-2.12285	9.32536	175.202	high
CGGA_1516	6.93151	0	77.6729	259.082	43.6109	38.5024	5.81103	27.2077										30.0012	46.8239	-12.0811	-27.4464	-3.95598	9.27783	42.6194	high
CGGA_1517	6.93151	0	59.3446	35.2313	51.3697	40.9974	4.10639	15.6412										22.9218	6.36735	-14.2304	-29.225	-2.79551	5.33364	-11.6281	low
CGGA_1518	1.12603	1	61.6257	7.41738	191.834	55.3111	5.08044	17.9772										23.8029	1.34054	-53.142	-39.4285	-3.45861	6.13024	-64.7554	low
CGGA_1523	6.87123	0	148.05	49.5753	0.56723	49.9897	4.97	32.6456										57.1845	8.95975	-0.157134	-35.6352	-3.38343	11.1321	38.1006	high
CGGA_1524	2.75068	1	112.125	125.881	40.2541	47.5036	6.39418	25.0352										43.3083	22.7505	-11.1512	-33.8629	-4.35297	8.537	25.2286	high
CGGA_1526	6.8548	0	335.91	64.9534	44.1394	51.216	6.43151	21.6371										129.745	11.739	-12.2275	-36.5093	-4.37838	7.37825	95.7472	high
CGGA_1527	4.69589	1	84.4544	51.9921	89.4102	42.3748	2.98017	19.6889										32.6205	9.39653	-24.7684	-30.2069	-2.02881	6.71392	-8.27315	low
CGGA_1528	6.8411	0	41.8721	18.4898	0.000176817	54.3605	7.38665	20.8183										16.1731	3.34166	-4.89818e-05	-38.7509	-5.02861	7.09904	-17.1658	low
CGGA_1533	3.33425	1	71.4434	295.464	0.143536	29.5777	4.6095	49.0147										27.595	53.3992	-0.0397624	-21.0844	-3.13801	16.714	73.446	high
CGGA_1536	2.30137	1	168.519	91.2982	11.9863	44.6704	7.11776	11.7313										65.0904	16.5003	-3.32046	-31.8433	-4.84556	4.00039	45.5819	high
CGGA_1544	0.569863	1	96.1074	73.8851	33.6079	44.3072	8.63394	25.5511										37.1215	13.3532	-9.31006	-31.5844	-5.87773	8.71293	12.4155	high
CGGA_1552	6.66301	0	71.2573	46.9986	4.09421	52.5229	7.88911	22.2124										27.5231	8.49406	-1.13418	-37.4409	-5.37067	7.57442	-0.354161	low
CGGA_1553	1.47945	1	110.409	58.6475	26.6358	52.2404	5.45785	10.1979										42.6454	10.5994	-7.37866	-37.2395	-3.71554	3.47749	8.38848	high
CGGA_1554	2.25753	1	184.148	85.5613	27.0839	40.0887	6.87549	41.855										71.1272	15.4635	-7.50278	-28.5772	-4.68063	14.2726	60.1026	high
CGGA_1557	6.64931	0	47.7623	24.8926	60.7398	57.6257	10.97	19.5774										18.4482	4.49883	-16.8262	-41.0785	-7.46808	6.6759	-35.7498	low
CGGA_1562	5.56712	1	65.6313	43.5916	33.8668	51.7344	5.60007	19.4075										25.3501	7.87831	-9.38177	-36.8789	-3.81236	6.61795	-10.2266	low
CGGA_1563	6.63836	0	102.864	119.618	0.0208448	41.9885	6.27307	25.6277										39.7314	21.6186	-0.00577442	-29.9315	-4.27052	8.73903	35.8811	high
CGGA_1565	3.88219	0	79.9066	49.3576	8.44891	45.2909	6.29263	24.259										30.8639	8.92039	-2.34052	-32.2856	-4.28384	8.27233	9.14667	high
CGGA_1566	6.63014	0	42.0522	12.3233	136.16	75.7298	15.7624	15.4837										16.2427	2.2272	-37.7191	-53.984	-10.7306	5.27994	-78.6839	low
CGGA_1567	2.30137	1	36.0888	27.6872	24.0399	59.3098	5.11882	79.7877										13.9393	5.00391	-6.65955	-42.279	-3.48474	27.2076	-6.27248	low
CGGA_1569	3.85206	0	44.7104	19.0351	27.4667	61.7727	8.17314	15.9782										17.2694	3.44022	-7.60883	-44.0346	-5.56403	5.44855	-31.0493	low
CGGA_1575	0.353425	1	90.7355	163.353	21.1968	48.0918	3.14144	53.3587										35.0466	29.5228	-5.87194	-34.2823	-2.1386	18.1953	40.4719	high
CGGA_1579	6.56986	0	28.4352	66.5636	10.4881	22.2753	1.48994	10.9915										10.9831	12.03	-2.90541	-15.879	-1.01431	3.7481	6.96255	high
CGGA_1580	4.33151	1	284.514	55.3111	10.4357	41.2682	4.92126	20.4778										109.894	9.99638	-2.89088	-29.418	-3.35024	6.98293	91.2139	high
CGGA_1587	2.05479	1	121.267	75.8883	36.7492	49.5031	5.60824	69.9342										46.8395	13.7153	-10.1803	-35.2883	-3.81792	23.8476	35.1159	high
CGGA_1588	5.48767	0	15.0418	7.33403	11.8844	30.1265	1.42843	18.6579										5.80991	1.32548	-3.29221	-21.4757	-0.972434	6.36234	-12.2426	low
CGGA_1589	0.936986	1	149.816	84.9075	1.25635	64.0586	4.22938	7.74608										57.8664	15.3453	-0.348033	-45.6642	-2.87924	2.64141	26.9617	high
CGGA_1591	3.10411	1	230.683	86.2427	63.4418	53.8161	4.53658	13.4539										89.1015	15.5867	-17.5746	-38.3628	-3.08837	4.58777	50.2501	high
CGGA_1592	4.35069	1	270.377	48.7302	48.0467	49.7206	4.96724	19.9233										104.433	8.80701	-13.3099	-35.4433	-3.38155	6.79383	67.8991	high
CGGA_1598	1.5452	1	51.1405	118.414	69.4331	39.1043	3.70069	7.34385										19.753	21.401	-19.2344	-27.8755	-2.51932	2.50425	-5.97094	low
CGGA_1606	1.29041	1	347.214	58.9301	32.6576	62.0309	8.53606	8.03958										134.111	10.6504	-9.04682	-44.2187	-5.81109	2.7415	88.4268	high
CGGA_1607	3.65205	1	137.341	88.0478	14.1058	47.6151	7.16502	51.475										53.048	15.9129	-3.90758	-33.9424	-4.87773	17.553	43.7861	high
CGGA_1608	5.35069	0	78.3655	110.988	50.434	43.0918	3.83052	140.437										30.2687	20.0588	-13.9712	-30.718	-2.6077	47.8889	50.9195	high
CGGA_1614	2.95616	1	55.2961	98.5821	28.1113	41.0328	4.25331	23.946										21.3581	17.8167	-7.7874	-29.2502	-2.89552	8.16559	7.40733	high
CGGA_1618	6.35342	0	47.5471	17.4825	31.6833	43.7197	7.32968	12.3891										18.3651	3.15962	-8.77691	-31.1656	-4.98982	4.2247	-19.1829	low
CGGA_1619	2.09863	1	56.0254	74.2356	6.22173	78.792	4.3774	26.4247										21.6398	13.4166	-1.72354	-56.1669	-2.98	9.01082	-16.8032	low
CGGA_1620	6.33425	0	51.3171	53.0069	0.000392927	36.2167	4.37204	12.6674										19.8212	9.57994	-0.000108849	-25.8171	-2.97635	4.31959	4.92721	high
CGGA_1621	6.33151	0	65.2531	39.3402	15.3412	41.9613	4.7989	24.87										25.204	7.10995	-4.24982	-29.9121	-3.26695	8.48068	3.36577	high
CGGA_1623	6.32055	0	196.609	78.6254	1.6177	24.77	3.61002	23.7851										75.9402	14.21	-0.448134	-17.6573	-2.45759	8.11071	77.6979	high
CGGA_1627	6.30411	0	62.7982	65.354	26.4084	49.5627	4.68644	21.7234										24.2558	11.8114	-7.31566	-35.3308	-3.19039	7.40769	-2.36195	low
CGGA_1642	6.20822	0	30.9918	31.9808	33.6439	19.2567	6.71025	19.2459										11.9706	5.77989	-9.32003	-13.7271	-4.56813	6.56285	-3.30195	low
CGGA_1645	5.46849	0	142.342	47.6151	38.738	49.2158	9.97626	11.5573										54.9795	8.60547	-10.7312	-35.0835	-6.79154	3.94104	14.9197	high
CGGA_1649	6.09589	0	20.8335	5.3886	35.7195	61.3362	15.637	14.0186										8.04695	0.973881	-9.89502	-43.7235	-10.6452	4.78033	-50.4625	low
CGGA_1651	2.30685	1	49.4065	64.134	5.35151	50.336	4.5736	8.07751										19.0832	11.5909	-1.48248	-35.882	-3.11357	2.75443	-7.04947	low
CGGA_1655	3.31233	0	35.1374	29.7595	12.2914	49.4065	2.46044	19.192										13.5718	5.37843	-3.40496	-35.2194	-1.675	6.54447	-14.8046	low
CGGA_1662	4.09041	0	46.9986	50.0671	47.2365	41.4356	6.78009	23.4818										18.1532	9.04862	-13.0855	-29.5374	-4.61568	8.00729	-12.0294	low
CGGA_1664	4.1863	1	57.4838	80.5806	0.0370825	35.999	4.88277	18.3765										22.2031	14.5633	-0.0102726	-25.6619	-3.32404	6.26639	14.0366	high
CGGA_1667	5.9726	0	222.931	106.262	20.7741	46.9008	6.56895	13.1429										86.1073	19.2047	-5.75483	-33.4332	-4.47195	4.48174	66.1337	high
CGGA_1669	0.380822	1	88.8207	102.771	1.34168	40.8343	4.26643	15.0998										34.307	18.5739	-0.371673	-29.1087	-2.90446	5.14902	25.645	high
CGGA_1670	1	1	58.9465	209.47	19.0404	56.0254	3.4067	32.3516										22.7681	37.8576	-5.27456	-39.9377	-2.31918	11.0319	24.1261	high
CGGA_1671	5.93973	0	75.468	69.6621	104.939	48.2503	3.23447	26.4548										29.1495	12.59	-29.0703	-34.3952	-2.20193	9.02108	-14.9068	low
CGGA_1673	5.91781	0	81.112	61.0191	25.6802	40.4148	4.3657	14.7193										31.3295	11.028	-7.11393	-28.8097	-2.97204	5.01927	8.48115	high
CGGA_1675	5.90137	0	145.144	69.9113	48.8107	40.4065	6.04941	63.2536										56.062	12.6351	-13.5215	-28.8037	-4.11826	21.5695	43.823	high
CGGA_1679	5.87945	0	22.9549	12.5008	22.602	61.0891	7.98737	9.96649										8.86632	2.25927	-6.26121	-43.5473	-5.43756	3.39857	-40.722	low
CGGA_1680	1.63288	1	41.3043	55.1055	11.3537	34.0679	1.9296	64.3692										15.9538	9.95922	-3.14519	-24.2853	-1.31361	21.9499	19.1188	high
CGGA_1685	0.616438	1	428.353	26.4761	123.444	64.445	3.94892	17.4617										165.452	4.78502	-34.1964	-45.9396	-2.68831	5.95445	93.3667	high
CGGA_1686	2.0411	1	31.8032	42.7927	5.88668	45.7264	7.5874	15.7809										12.284	7.73392	-1.63073	-32.5961	-5.16527	5.38128	-13.9929	low
CGGA_1688	0.139726	1	152.054	183.796	0.161444	31.0136	2.49442	36.9729										58.731	33.2175	-0.0447232	-22.1081	-1.69813	12.6078	80.7054	high
CGGA_1689	5.80274	0	80.2835	47.0304	32.6995	37.3429	4.96788	19.9961										31.0095	8.49981	-9.05842	-26.6199	-3.38199	6.81868	7.2677	high
CGGA_1695	5.73699	0	38.7065	63.5577	77.2903	45.9053	3.42703	12.5836										14.9504	11.4868	-21.411	-32.7236	-2.33302	4.291	-25.7394	low
CGGA_1696	3.30137	0	809.509	105.704	0.0523379	24.5584	1.08405	41.5344										312.673	19.1039	-0.0144986	-17.5064	-0.737987	14.1632	327.681	high
CGGA_1700	5.68767	0	41.1629	26.815	12.4011	40.817	6.30271	32.0965										15.8992	4.84627	-3.43535	-29.0964	-4.2907	10.9449	-5.1321	low
CGGA_1701	4.64658	0	41.3562	26.6184	34.4987	41.3741	8.87776	18.9571										15.9738	4.81074	-9.55684	-29.4935	-6.04371	6.46439	-17.8451	low
CGGA_1703	4.36164	0	46.7479	36.5841	28.9991	45.4662	8.15833	24.6225										18.0564	6.61184	-8.03333	-32.4106	-5.55395	8.39628	-12.9334	low
CGGA_1704	5.6548	0	33.1021	21.7553	16.8093	48.345	8.96123	16.2188										12.7857	3.93184	-4.65652	-34.4628	-6.10054	5.53062	-22.9716	low
CGGA_1715	5.56986	0	92.1047	84.7771	4.66845	37.6449	3.66436	29.9547										35.5754	15.3218	-1.29325	-26.8351	-2.49459	10.2146	30.4888	high
CGGA_1716	2.60548	1	203.702	73.5104	5.73251	55.9072	3.43037	52.873										78.6797	13.2855	-1.58802	-39.8535	-2.33529	18.0297	66.2182	high
CGGA_1718	5.46849	0	62.1018	52.873	132.54	34.0305	5.04219	24.2852										23.9868	9.55575	-36.7162	-24.2586	-3.43257	8.28126	-22.5836	low
CGGA_1720	5.46301	0	367.236	70.5214	54.0271	71.4434	6.75511	12.1354										141.845	12.7453	-14.9666	-50.9284	-4.59867	4.13817	88.2348	high
CGGA_1723	5.4411	0	54.7298	17.485	24.6496	42.8307	6.35048	19.0197										21.1394	3.16006	-6.82843	-30.5318	-4.32322	6.48571	-10.8983	low
CGGA_1725	5.43288	0	113.434	27.1105	23.2856	45.0645	7.59383	29.8942										43.8137	4.89968	-6.45059	-32.1243	-5.16965	10.1939	15.1628	high
CGGA_1731	5.4137	0	26.4247	36.3689	70.75	48.2281	6.11055	11.8858										10.2065	6.57296	-19.5992	-34.3794	-4.15988	4.05305	-37.3059	low
CGGA_1737	5.34795	0	53.332	20.404	35.8246	54.3898	8.47707	14.0341										20.5995	3.68762	-9.92412	-38.7717	-5.77094	4.78563	-25.3941	low
CGGA_1738	1.28493	1	53.945	42.6055	1.23435	51.5003	5.25443	21.3542										20.8363	7.70009	-0.34194	-36.712	-3.57706	7.28179	-4.81286	low
CGGA_1739	1.41096	1	89.4456	52.7369	0.0252652	38.0569	4.06266	41.3043										34.5484	9.53115	-0.00699897	-27.1289	-2.76574	14.0848	28.2626	high
CGGA_1743	3.72877	1	61.6257	52.7647	13.2677	46.7042	4.19028	11.1332										23.8029	9.53617	-3.67542	-33.2931	-2.85261	3.79642	-2.68557	low
CGGA_1745	5.28493	0	362.516	28.0825	0.454342	27.2889	2.14542	9.53188										140.022	5.07535	-0.125862	-19.4529	-1.46054	3.25037	127.308	high
CGGA_1760	1.25753	1	71.2099	58.7459	6.37088	35.2844	3.75121	36.6925										27.5048	10.6171	-1.76486	-25.1525	-2.55371	12.5121	21.163	high
CGGA_1771	2.92603	1	91.5668	43.6013	29.0389	36.9146	5.55482	10.6652										35.3677	7.88005	-8.04436	-26.3146	-3.78156	3.63684	8.74408	high
CGGA_1786	4.97808	0	73.4383	26.7358	0.276749	52.6306	8.90557	40.6485										28.3656	4.83196	-0.0766649	-37.5177	-6.06265	13.8611	3.40162	high
CGGA_1791	2.34247	1	375.63	75.7822	1.469	16.0556	1.50504	15.8071										145.087	13.6961	-0.406943	-11.4452	-1.02459	5.39023	151.297	high
CGGA_1809	0.939726	1	53.9727	100.391	173.596	56.9389	6.99008	21.5165										20.847	18.1437	-48.0895	-40.5889	-4.75864	7.33712	-47.1093	low
CGGA_1829	2.19452	0	72.5362	128.488	0.602426	46.6272	4.25653	12.4467										28.0171	23.2216	-0.166884	-33.2382	-2.89772	4.24432	19.1803	high
CGGA_1850	2.05479	0	81.8322	58.5167	61.735	48.7526	3.55982	33.4651										31.6077	10.5757	-17.1018	-34.7533	-2.42342	11.4116	-0.683509	low
CGGA_1854	4.45479	0	70.4983	55.6048	116.358	46.6163	4.97319	13.599										27.23	10.0495	-32.2335	-33.2304	-3.3856	4.63725	-26.9328	low
CGGA_1862	0.30137	1	251.652	78.5678	1.07588	36.4322	4.88729	55.7862										97.2005	14.1996	-0.298041	-25.9707	-3.32712	19.0231	100.827	high
CGGA_1863	4.36712	0	67.1812	57.8791	0.330727	36.0747	9.41944	22.916										25.9487	10.4605	-0.091618	-25.7158	-6.41247	7.81435	12.0037	high
CGGA_1875	4.26849	0	63.8292	26.2857	15.156	57.311	4.37153	24.9239										24.654	4.75062	-4.19851	-40.8542	-2.97601	8.49907	-10.125	low
CGGA_1880	3.56712	0	51.9284	33.7371	39.6505	55.37	8.99244	17.0328										20.0573	6.09731	-10.984	-39.4705	-6.12178	5.80819	-24.6135	low
CGGA_1882	4.19452	0	33.1825	20.6032	41.3741	59.0788	7.26943	12.9797										12.8167	3.72362	-11.4614	-42.1143	-4.94881	4.42607	-37.5581	low
CGGA_1902	4.05206	0	52.3343	50.4458	31.6208	52.1476	5.39415	16.1401										20.2141	9.11707	-8.7596	-37.1734	-3.67217	5.50377	-14.7702	low
CGGA_1906	2.88767	1	50.434	51.1779	1.36234	53.6627	8.0648	25.2531										19.4801	9.24939	-0.377396	-38.2534	-5.49028	8.61132	-6.78027	low
CGGA_194	6.31233	1	95.7402	48.7758	8.86089	39.5193	6.42904	27.633										36.9797	8.81525	-2.45464	-28.1714	-4.3767	9.42287	20.2151	high
CGGA_1994	3.38904	0	44.2184	32.9313	36.5266	51.3171	5.33025	17.8666										17.0794	5.95167	-10.1186	-36.5814	-3.62867	6.09252	-21.2051	low
CGGA_2002	1.56712	1	117.759	41.3651	3.63485	42.9332	5.48028	9.92804										45.4845	7.47592	-1.00693	-30.6049	-3.73081	3.38546	21.0032	high
CGGA_2006	1.71507	1	198.337	62.6115	15.0571	28.5864	6.82548	25.5303										76.6076	11.3158	-4.17111	-20.3778	-4.64658	8.70585	67.4338	high
CGGA_2013	0.380822	1	82.6742	41.621	0.0213016	29.3606	5.2615	28.4352										31.9329	7.52217	-0.00590096	-20.9297	-3.58187	9.6964	24.634	high
CGGA_2046	0.687671	1	149.374	102.864	31.8327	37.826	5.52126	54.1625										57.6958	18.5907	-8.81828	-26.9643	-3.75871	18.4694	55.2146	high
CGGA_2079	2.6411	0	200.045	206.644	122.109	51.1142	11.7119	44.1588										77.2675	37.3468	-33.8267	-36.4368	-7.97312	15.0581	51.4358	high
CGGA_2081	2.63288	0	124.828	49.8666	10.2768	30.9097	5.13907	41.4175										48.2149	9.01239	-2.84689	-22.034	-3.49852	14.1234	42.9712	high
CGGA_2121	0.947945	1	100.124	210.431	1.06639	24.5622	4.19859	42.1989										38.6728	38.0312	-0.29541	-17.5092	-2.85827	14.3898	70.431	high
CGGA_2129	2.26849	0	85.429	48.4376	32.4225	50.1034	6.96479	10.985										32.9969	8.75412	-8.98167	-35.7162	-4.74142	3.74589	-3.94238	low
CGGA_235	6.41096	1	379.087	45.7788	0.565526	44.591	3.48904	23.2068										146.422	8.2736	-0.156662	-31.7867	-2.37523	7.91352	128.291	high
CGGA_236	1.93425	0	415.504	20.0676	32.1081	31.9636	5.45292	34.9857										160.489	3.62682	-8.89459	-22.7853	-3.71219	11.9301	140.653	high
CGGA_241	13.1753	0	192.237	103.844	5.69366	44.6306	3.11079	11.6533										74.2514	18.7678	-1.57726	-31.8149	-2.11773	3.97376	61.483	high
CGGA_243	8.15616	0	413.394	48.9182	134.947	34.291	10.863	19.3341										159.673	8.84098	-37.383	-24.4443	-7.39524	6.59293	105.885	high
CGGA_245	0.871233	1	293.359	263.014	19.3178	57.0013	4.56524	54.4036										113.31	47.5345	-5.35141	-40.6334	-3.10788	18.5516	130.304	high
CGGA_247	1.66849	1	314.412	24.7812	18.9024	65.732	3.79778	7.40028										121.442	4.47871	-5.23636	-46.8571	-2.58541	2.5235	73.7649	high
CGGA_251	3.5589	0	228.975	31.0725	35.8815	62.5201	3.47065	34.1962										88.4415	5.61572	-9.93991	-44.5674	-2.36271	11.6609	48.8481	high
CGGA_252	0.452055	0	359.181	58.9952	30.6249	65.793	7.75609	19.9316										138.734	10.6622	-8.48371	-46.9005	-5.28011	6.79669	95.5283	high
CGGA_254	13.1315	0	308.624	41.7296	7.47958	50.4458	4.91622	15.7605										119.206	7.5418	-2.07199	-35.9603	-3.34681	5.37432	90.7431	high
CGGA_256	0.432877	0	467.569	51.5907	6.6349	43.6908	4.03775	19.9991										180.598	9.32399	-1.838	-31.145	-2.74878	6.81968	161.01	high
CGGA_261	11.3151	0	275.417	62.3958	29.8784	45.7474	4.77748	12.1619										106.38	11.2768	-8.2769	-32.611	-3.25236	4.14721	77.6634	high
CGGA_265	10.8466	0	65.2731	55.3402	14.2747	37.994	4.1885	25.9956										25.2117	10.0016	-3.95439	-27.084	-2.8514	8.86449	10.188	high
CGGA_267	3.76438	1	326.629	87.9025	43.3966	51.8525	5.72385	14.9274										126.161	15.8866	-12.0217	-36.963	-3.89662	5.09025	94.256	high
CGGA_269	8.03288	0	490.007	373.953	0.974627	35.0332	3.56582	35.6503										189.265	67.5844	-0.269991	-24.9734	-2.4275	12.1568	241.336	high
CGGA_273	7.21918	1	305.232	464.918	121.339	57.6733	7.4488	30.1319										117.896	84.0247	-33.6132	-41.1124	-5.07092	10.275	132.399	high
CGGA_276	1.44931	0	245.3	43.3676	21.5834	63.9401	5.64361	14.0899										94.747	7.83782	-5.97904	-45.5797	-3.842	4.80466	51.9888	high
CGGA_277	12.9836	0	75.416	37.1331	52.0437	80.107	5.80503	11.1184										29.1294	6.71106	-14.4172	-57.1043	-3.95189	3.79137	-35.8415	low
CGGA_279	3.6	1	53.2631	133.739	39.8798	70.4752	7.29935	15.9334										20.5729	24.1706	-11.0475	-50.2383	-4.96918	5.4333	-16.0782	low
CGGA_28	3.02192	1	66.1593	255.339	33.8057	42.3468	5.36534	10.6087										25.554	46.1474	-9.36486	-30.1869	-3.65257	3.61757	32.1147	high
CGGA_283	9.50685	1	266.249	157.258	8.19068	44.9022	4.77485	15.6553										102.839	28.4213	-2.26898	-32.0085	-3.25058	5.33845	99.0704	high
CGGA_288	2.89589	1	89.6208	64.5238	23.2996	34.0937	4.69939	38.0713										34.616	11.6614	-6.45445	-24.3037	-3.1992	12.9823	25.3025	high
CGGA_290	12.9452	0	459.654	39.3402	26.9821	35.432	4.50694	14.8368										177.541	7.10995	-7.47457	-25.2577	-3.06819	5.05934	153.91	high
CGGA_300	6.02466	1	235.55	67.9401	24.2668	47.6592	2.58913	9.09567										90.981	12.2788	-6.7224	-33.9738	-1.7626	3.10162	63.9026	high
CGGA_314	7.03562	1	372.265	24.2668	24.437	53.8025	5.22911	23.3205										143.788	4.38575	-6.76955	-38.3531	-3.55982	7.9523	107.443	high
CGGA_320	8.23288	1	300.716	55.2961	19.3991	41.9794	5.54438	16.0683										116.152	9.99367	-5.37394	-29.925	-3.77445	5.47929	92.5513	high
CGGA_323	11.8849	0	135.813	73.8342	1.96799	82.0422	3.54326	5.0365										52.4577	13.3441	-0.545172	-58.4838	-2.41215	1.71745	6.07811	high
CGGA_330	3.07123	1	331.841	47.6592	0.220584	38.5263	6.90992	34.9376										128.174	8.61344	-0.0611063	-27.4635	-4.70407	11.9137	116.472	high
CGGA_333	4.88493	0	278.939	41.3741	22.8678	54.0673	5.68427	26.6139										107.74	7.47753	-6.33483	-38.5419	-3.86968	9.07535	75.5468	high
CGGA_336	6.98356	1	127.073	71.4434	0.605599	51.7865	8.68092	41.5943										49.0821	12.912	-0.167763	-36.916	-5.90971	14.1837	33.1843	high
CGGA_337	2.76164	1	239.461	30.8988	23.6542	40.5218	4.75813	29.0486										92.4918	5.58433	-6.55269	-28.8859	-3.23919	9.90558	69.3039	high
CGGA_358	0.334247	1	49.2409	36.0528	6.55767	64.0586	5.99506	16.4291										19.0193	6.51582	-1.81661	-45.6642	-4.08126	5.60233	-20.4246	low
CGGA_369	12.6192	0	62.2832	93.2227	4.43364	42.0703	3.37004	10.7366										24.0569	16.8481	-1.22821	-29.9898	-2.29422	3.66118	11.054	high
CGGA_400	3.61918	1	322.9	74.8264	14.7156	45.6643	3.13218	23.1148										124.72	13.5234	-4.07651	-32.5518	-2.13229	7.88213	107.365	high
CGGA_406	0.246575	1	173.596	28.1302	1.29617	51.9921	4.71801	5.58781										67.0513	5.08396	-0.359065	-37.0625	-3.21188	1.90544	33.4072	high
CGGA_42	7.7589	1	225.113	54.1769	33.4026	58.1979	6.96805	22.769										86.9498	9.7914	-9.25318	-41.4863	-4.74364	7.76422	49.0222	high
CGGA_420	9.6274	0	245.977	44.545	14.8918	25.0782	10.833	24.0147										95.0086	8.05062	-4.12532	-17.877	-7.3748	8.18901	81.8711	high
CGGA_426	4.27397	1	736.695	377.256	0.141866	45.2189	3.08155	39.6505										284.548	68.1816	-0.0392998	-32.2343	-2.09783	13.5208	331.879	high
CGGA_431	12.3699	0	379.087	28.1996	72.8248	53.3181	8.79031	39.0555										146.422	5.09651	-20.1739	-38.0078	-5.98418	13.3179	100.671	high
CGGA_446	12.3507	0	424.086	8.29722	91.7956	32.475	8.19884	11.9118										163.803	1.49956	-25.4292	-23.1498	-5.58152	4.06194	115.204	high
CGGA_448	0.969863	1	335.91	94.8199	2.67989	52.2539	3.53028	55.9505										129.745	17.1368	-0.742384	-37.2492	-2.40331	19.0791	125.566	high
CGGA_457	0.205479	1	113.789	135.986	1.39351	37.3212	6.04941	6.58686										43.9509	24.5768	-0.386031	-26.6044	-4.11826	2.24612	39.6651	high
CGGA_458	1.14794	1	243.932	175.477	57.7507	50.8235	5.20003	17.2292										94.2186	31.7139	-15.9981	-36.2296	-3.54002	5.87514	76.04	high
CGGA_479	12.1781	0	385.925	428.353	29.2204	47.3038	4.65518	27.7017										149.064	77.4163	-8.09464	-33.7205	-3.1691	9.44629	190.942	high
CGGA_482	6.87945	1	199.175	80.3999	150.038	53.8025	7.28006	38.3006										76.9313	14.5307	-41.5635	-38.3531	-4.95605	13.0605	19.6498	high
CGGA_485	6.67671	0	357.498	15.2347	40.0479	63.0602	8.49757	24.6225										138.084	2.75337	-11.0941	-44.9524	-5.78489	8.39628	87.402	high
CGGA_488	1.19178	1	194.229	1428.76	0.288418	49.1688	3.87478	23.5716										75.0209	258.22	-0.0798977	-35.05	-2.63784	8.03791	303.511	high
CGGA_490	10.4219	0	246.68	34.4737	13.956	53.6332	5.16635	18.6198										95.2802	6.23043	-3.8661	-38.2324	-3.51709	6.34936	62.2444	high
CGGA_492	1.7863	0	115.612	115.49	2.28329	41.9976	5.33341	26.3573										44.655	20.8724	-0.632517	-29.938	-3.63083	8.98786	40.3139	high
CGGA_493	6.52603	1	264.621	49.1227	10.3813	53.4134	4.05218	14.8164										102.21	8.87795	-2.87584	-38.0757	-2.7586	5.05238	72.4302	high
CGGA_501	12.1288	0	344.278	29.4115	8.32863	64.8554	8.02493	21.2817										132.978	5.31554	-2.3072	-46.2322	-5.46313	7.25707	91.5476	high
CGGA_502	12.0931	0	267.037	37.1837	48.345	25.5303	6.21866	21.1852										103.143	6.7202	-13.3925	-18.1993	-4.23348	7.22414	81.2622	high
CGGA_503	12.0822	0	201.29	47.009	15.1422	41.9262	3.95761	13.919										77.7482	8.49594	-4.1947	-29.8871	-2.69422	4.74639	54.2146	high
CGGA_507	0.827397	1	85.301	248.787	9.86773	35.7051	3.7091	10.97										32.9475	44.9633	-2.73356	-25.4524	-2.52504	3.74079	50.9407	high
CGGA_510	12.063	0	596.42	230.683	0.527996	42.4571	4.73672	17.7338										230.367	41.6914	-0.146265	-30.2655	-3.22462	6.04721	244.469	high
CGGA_521	1.40822	1	167.41	67.265	31.7918	32.7897	2.37503	53.4957										64.6621	12.1568	-8.80695	-23.3741	-1.61685	18.242	61.2629	high
CGGA_541	11.989	0	118.816	44.6404	0.355472	56.2229	3.0529	8.0765										45.8926	8.06786	-0.0984727	-40.0785	-2.07832	2.75409	14.4592	high
CGGA_543	11.9753	0	239.461	30.7561	21.8809	40.6827	3.77911	15.1229										92.4918	5.55856	-6.06143	-29.0007	-2.5727	5.1569	65.5724	high
CGGA_551	11.9534	0	309.792	58.5167	43.7481	55.7714	5.58357	11.6138										119.657	10.5757	-12.1191	-39.7566	-3.80112	3.96031	78.5163	high
CGGA_560	11.9288	0	229.509	22.9196	46.9437	62.6479	8.61215	23.8477										88.6479	4.14226	-13.0044	-44.6586	-5.86289	8.13207	37.3964	high
CGGA_564	1.86027	1	309.792	128.15	4.86078	54.1625	6.76436	26.2772										119.657	23.1605	-1.34653	-38.6098	-4.60497	8.96052	107.217	high
CGGA_565	9.87671	0	259.871	253.12	0.000746562	43.0259	2.90595	8.23798										100.375	45.7463	-0.000206813	-30.671	-1.97829	2.80915	116.281	high
CGGA_578	0.991781	1	511.505	41.8292	12.4407	45.2295	4.08388	69.3028										197.569	7.55979	-3.44633	-32.2418	-2.78018	23.6323	190.292	high
CGGA_580	3.81918	1	183.796	51.3832	105.547	52.7779	7.11686	35.8386										70.9914	9.28648	-29.2387	-37.6227	-4.84494	12.221	20.7925	high
CGGA_583	8.51233	1	415.504	36.1307	7.97505	27.4343	2.02542	9.27076										160.489	6.52989	-2.20925	-19.5565	-1.37885	3.16133	147.035	high
CGGA_591	4.53151	1	278.051	115.116	8.08107	43.3202	4.4056	32.2292										107.397	20.8049	-2.23862	-30.8808	-2.9992	10.9901	103.074	high
CGGA_598	10.074	1	300.716	33.3658	50.861	58.2133	9.68797	18.2495										116.152	6.03021	-14.0895	-41.4974	-6.59528	6.22309	66.2229	high
CGGA_599	1.14521	1	391.386	53.563	9.43995	49.6729	4.78646	16.037										151.173	9.68043	-2.61506	-35.4093	-3.25848	5.46862	125.039	high
CGGA_601	3.10411	1	244.614	44.3754	7.80199	66.5636	6.0643	7.38578										94.4823	8.01997	-2.16131	-47.4498	-4.1284	2.51855	51.2813	high
CGGA_603	0.460274	0	384.216	106.476	1.07365	47.5804	2.67875	129.92										148.403	19.2435	-0.297424	-33.9177	-1.82361	44.3027	175.911	high
CGGA_605	11.7808	0	337.212	27.5569	9.50219	55.4292	3.59267	56.9858										130.248	4.98036	-2.6323	-39.5127	-2.44578	19.4322	110.07	high
CGGA_607	3.80548	0	405.098	21.5956	101.333	57.4838	7.78724	18.9158										156.469	3.90298	-28.0713	-40.9773	-5.30132	6.45028	92.4723	high
CGGA_616	2.60822	1	490.007	253.12	0.0685658	47.637	2.83747	20.3634										189.265	45.7463	-0.0189941	-33.958	-1.93166	6.94391	206.047	high
CGGA_619	1.50685	1	101.144	63.2924	8.84697	41.4807	4.42131	18.579										39.0671	11.4388	-2.45079	-29.5695	-3.00989	6.33543	21.8111	high
CGGA_625	6.75343	1	53.8025	17.3226	42.8022	52.4157	4.72351	19.1154										20.7812	3.13071	-11.8571	-37.3646	-3.21562	6.51836	-22.007	low
CGGA_630	11.7808	0	293.359	174.532	70.5214	60.9145	5.9434	19.5278										113.31	31.5432	-19.5358	-43.4229	-4.04609	6.65897	84.5074	high
CGGA_632	1.57808	1	393.215	115.427	11.3671	19.7836	2.63495	22.1888										151.879	20.8611	-3.14891	-14.1028	-1.79379	7.56638	161.261	high
CGGA_633	4.96438	1	563.783	50.3236	8.2835	35.271	3.00324	11.9075										217.761	9.09499	-2.29469	-25.1429	-2.04451	4.06045	201.434	high
CGGA_634	7.2137	1	188.07	79.7003	11.9641	46.1763	3.58394	10.9768										72.6422	14.4042	-3.3143	-32.9168	-2.43984	3.74307	52.1186	high
CGGA_635	11.6794	0	370.638	20.7622	12.8819	57.3562	5.16207	17.3877										143.159	3.75235	-3.56855	-40.8864	-3.51418	5.92921	104.871	high
CGGA_638	6.53699	0	267.037	11.8816	42.9607	25.2451	5.97102	33.5953										103.143	2.14735	-11.901	-17.9959	-4.06489	11.456	82.7848	high
CGGA_641	9.3452	1	272.046	6.33199	79.6122	32.6757	3.81852	17.8102										105.078	1.14438	-22.0542	-23.2929	-2.59953	6.07328	64.349	high
CGGA_642	11.6411	0	321.63	34.7261	28.5426	45.7788	4.75392	12.5227										124.23	6.27605	-7.90687	-32.6334	-3.23633	4.27024	90.9992	high
CGGA_643	0.906849	1	236.869	14.4798	126.317	38.347	8.27257	66.2794										91.4908	2.61693	-34.9923	-27.3356	-5.63172	22.6013	48.7493	high
CGGA_652	1.30411	1	78.1173	69.4331	25.9874	47.1826	5.09289	29.8217										30.1728	12.5486	-7.19904	-33.6342	-3.46709	10.1692	8.59039	high
CGGA_655	11.5918	0	242.003	69.2789	62.2832	67.6833	4.91819	9.53074										93.4735	12.5208	-17.2537	-48.248	-3.34816	3.24998	40.3944	high
CGGA_659	2	0	128.319	107.423	0.711252	58.1817	3.29469	6.28716										49.5632	19.4146	-0.197031	-41.4748	-2.24293	2.14392	27.2069	high
CGGA_662	0.778082	1	312.003	23.9162	15.6976	53.0893	7.01686	16.9876										120.511	4.32237	-4.34855	-37.8447	-4.77687	5.79277	83.6563	high
CGGA_663	11.5343	0	172.084	43.148	16.7	53.916	6.08986	10.1568										66.4673	7.79813	-4.62623	-38.434	-4.1458	3.46348	30.5229	high
CGGA_666	6.84657	1	324.15	32.7538	33.5387	31.1918	5.66383	12.1519										125.203	5.91959	-9.29088	-22.2351	-3.85577	4.14379	99.8846	high
CGGA_671	11.548	0	341.433	38.652	22.8643	59.9995	6.81239	9.98575										131.879	6.98557	-6.33386	-42.7706	-4.63767	3.40514	88.5271	high
CGGA_675	11.5343	0	487.135	55.9649	176.085	45.2801	6.12443	23.5749										188.156	10.1145	-48.7791	-32.2779	-4.16933	8.03903	121.083	high
CGGA_678	1.05753	1	417.595	119.35	0.379371	33.4716	4.57475	75.7035										161.296	21.5702	-0.105093	-23.8602	-3.11436	25.8149	181.601	high
CGGA_685	8.87397	1	405.098	350.122	189.945	48.5074	4.40042	10.0368										156.469	63.2775	-52.6186	-34.5785	-2.99568	3.42256	132.976	high
CGGA_689	11.4904	0	579.351	167.964	14.6671	56.6642	4.65819	17.3017										223.774	30.3561	-4.06308	-40.3931	-3.17116	5.89988	212.403	high
CGGA_694	3.27123	1	238.183	57.8953	56.9389	37.8036	4.52733	30.8217										91.9982	10.4634	-15.7732	-26.9483	-3.08207	10.5102	67.1683	high
CGGA_698	5.07123	1	259.082	56.0853	69.9778	53.8161	5.51917	21.241										100.07	10.1363	-19.3852	-38.3628	-3.75729	7.24316	55.9445	high
CGGA_703	3.71233	1	125.739	98.7598	1.3291	25.0782	4.60035	45.8738										48.5666	17.8489	-0.368188	-17.877	-3.13178	15.643	60.6815	high
CGGA_704	7.04657	1	256.791	39.286	403.157	57.3878	5.73978	8.02309										99.1854	7.10016	-111.683	-40.9089	-3.90747	2.73588	-47.4775	low
CGGA_705	4.12877	1	200.486	85.8308	30.3604	48.4376	4.32173	24.9201										77.4377	15.5122	-8.41043	-34.5287	-2.9421	8.49775	55.5664	high
CGGA_707	9.03836	1	337.212	78.4515	9.55359	33.6136	4.45625	14.9374										130.248	14.1785	-2.64654	-23.9615	-3.03368	5.09364	119.879	high
CGGA_715	9.39452	0	250.217	87.9025	16.3016	55.5302	3.5633	9.27398										96.6463	15.8866	-4.51587	-39.5847	-2.42579	3.16243	69.169	high
CGGA_720	3.44658	1	56.4662	25.6719	7.38495	46.9986	3.62976	11.0128										21.8101	4.63968	-2.04578	-33.503	-2.47103	3.75536	-7.81465	low
CGGA_721	6.99178	1	253.86	78.511	16.7264	43.7197	4.76738	14.0865										98.0535	14.1893	-4.63356	-31.1656	-3.24549	4.80349	78.0017	high
CGGA_724	11.3616	0	63.6931	61.735	40.8428	46.9117	6.06657	16.9065										24.6014	11.1574	-11.3143	-33.441	-4.12994	5.76511	-7.36129	low
CGGA_725	11.3616	0	260.686	36.8076	0.00201375	47.4819	3.8499	14.9031										100.69	6.65223	-0.00055785	-33.8474	-2.62089	5.08195	75.9552	high
CGGA_727	2.80274	1	329.245	104.084	2.01028	36.3394	3.82205	25.9374										127.171	18.8111	-0.556889	-25.9046	-2.60194	8.84466	125.763	high
CGGA_730	5.80274	1	129.298	86.3089	11.6947	39.6754	5.10292	19.901										49.9413	15.5986	-3.23967	-28.2826	-3.47392	6.78624	37.33	high
CGGA_738	11.3206	0	326.629	317.934	167.41	47.053	2.91789	181.02										126.161	57.4602	-46.3759	-33.5417	-1.98641	61.7279	163.445	high
CGGA_752	10.0822	0	340.102	26.3321	0.678291	56.6796	5.24516	22.1533										131.364	4.75901	-0.1879	-40.404	-3.57075	7.55428	99.5149	high
CGGA_757	2.86849	1	186.455	79.2966	25.8854	53.2354	4.10162	12.7721										72.0182	14.3313	-7.17079	-37.9488	-2.79226	4.3553	42.7929	high
CGGA_760	11.2603	0	312.003	30.7125	27.1504	22.4447	4.19859	27.3471										120.511	5.55067	-7.5212	-15.9997	-2.85827	9.32536	109.008	high
CGGA_762	11.2466	0	300.716	39.9283	33.8852	48.6379	4.19532	9.64147										116.152	7.21624	-9.38688	-34.6715	-2.85605	3.28774	79.7412	high
CGGA_763	0.873973	0	161.783	137.341	0.798487	33.5828	2.86904	7.48291										62.4887	24.8216	-0.221197	-23.9395	-1.95315	2.55167	63.7482	high
CGGA_766	11.2411	0	326.629	80.994	123.515	63.8468	7.09533	21.887										126.161	14.638	-34.216	-45.5132	-4.83029	7.46347	63.7026	high
CGGA_780	2.52877	1	82.6124	54.6326	0.0742534	45.5697	3.82272	15.1521										31.909	9.87374	-0.0205697	-32.4843	-2.60239	5.16687	11.8424	high
CGGA_785	9.63562	1	248.098	29.8573	41.3829	48.4376	4.74023	16.1359										95.8279	5.3961	-11.4639	-34.5287	-3.22701	5.50235	57.5068	high
CGGA_791	0.690411	1	373.953	59.4296	17.8225	56.3903	3.44672	30.3918										144.439	10.7407	-4.93719	-40.1978	-2.34642	10.3636	118.062	high
CGGA_796	1.53151	0	556.298	59.4979	1.71888	25.2571	3.46648	31.5202										214.87	10.753	-0.476163	-18.0046	-2.35987	10.7484	215.531	high
CGGA_799	5.11781	1	107.744	33.2621	34.4542	27.8168	8.14048	31.9636										41.616	6.01146	-9.54451	-19.8292	-5.54179	10.8996	23.6116	high
CGGA_807	11.0685	0	124.986	76.7491	5.74342	56.7863	2.34155	5.64165										48.2757	13.8709	-1.59104	-40.4801	-1.59406	1.9238	20.4051	high
CGGA_809	3.43014	1	85.1708	75.3667	41.4993	45.4662	5.28249	20.4364										32.8972	13.621	-11.4961	-32.4106	-3.59616	6.96882	5.98419	high
CGGA_810	1.50959	1	331.841	628.084	0.281699	26.9602	2.6316	49.5031										128.174	113.514	-0.0780364	-19.2186	-1.79152	16.8806	237.48	high
CGGA_812	11.0548	0	242.641	60.6879	27.0257	33.9992	3.77541	41.5507										93.72	10.9681	-7.48665	-24.2363	-2.57019	14.1688	84.5638	high
CGGA_815	6.07945	1	401.19	42.7462	23.0937	39.3817	4.41633	52.0835										154.96	7.72552	-6.39742	-28.0733	-3.0065	17.7605	142.969	high
CGGA_818	11.0329	0	284.514	1252.68	2.26885	46.7589	4.27202	9.37326										109.894	226.397	-0.628517	-33.3321	-2.90827	3.19628	302.618	high
CGGA_825	2.29041	1	60.2915	80.872	77.4018	40.8682	3.32794	13.8286										23.2876	14.616	-21.4419	-29.1329	-2.26556	4.71556	-10.2212	low
CGGA_834	10.9945	0	456.997	62.2451	5.93314	58.3082	4.25944	46.4565										176.515	11.2496	-1.6436	-41.565	-2.8997	15.8417	157.498	high
CGGA_835	1.41644	0	370.638	20.1155	44.7713	46.9986	8.25358	32.0965										143.159	3.63547	-12.4026	-33.503	-5.61879	10.9449	106.215	high
CGGA_838	10.989	0	320.345	30.4234	46.6483	43.4565	7.87685	13.5888										123.733	5.49842	-12.9225	-30.978	-5.36232	4.63379	84.6027	high
CGGA_843	10.9726	0	401.19	35.3388	63.6334	49.2283	4.93029	13.3114										154.96	6.38678	-17.6277	-35.0924	-3.3564	4.53917	109.809	high
CGGA_846	8.19452	0	40.4649	43.0638	5.82375	50.2876	4.96416	11.9004										15.6296	7.78292	-1.6133	-35.8475	-3.37945	4.05803	-13.3697	low
CGGA_852	0.463014	1	362.516	268.69	2.46808	34.2398	6.62343	16.9354										140.022	48.5604	-0.683709	-24.4078	-4.50903	5.77499	164.756	high
CGGA_856	3.55342	0	279.862	6.93569	52.6166	46.4972	7.12753	20.3127										108.097	1.25349	-14.5758	-33.1456	-4.85221	6.92662	63.7032	high
CGGA_858	10.9151	0	335.91	30.4968	8.97626	58.1029	2.92797	11.3272										129.745	5.5117	-2.4866	-41.4187	-1.99328	3.86256	93.2208	high
CGGA_861	2.44658	1	203.934	64.5619	0.582112	32.3577	4.04765	20.7345										78.7695	11.6683	-0.161257	-23.0662	-2.75552	7.07045	71.5253	high
CGGA_863	5.67945	1	143.132	97.6182	0.608114	55.3111	4.89523	8.35959										55.2849	17.6425	-0.16846	-39.4285	-3.33253	2.85062	32.8485	high
CGGA_864	10.8959	0	253.86	39.3256	5.91575	50.3236	3.75478	23.9052										98.0535	7.10732	-1.63878	-35.8732	-2.55614	8.15168	73.2444	high
CGGA_867	1.00548	1	77.3462	48.2281	31.3421	45.8638	4.38837	16.7089										29.875	8.71626	-8.68238	-32.694	-2.98747	5.69772	-0.0748738	low
CGGA_871	10.8603	0	352.941	27.2256	11.5686	53.873	6.14594	23.1995										136.324	4.92048	-3.20472	-38.4034	-4.18397	7.91103	103.363	high
CGGA_881	0.690411	1	237.515	380.794	42.4942	41.6299	3.93861	26.8239										91.74	68.8208	-11.7717	-29.6759	-2.68129	9.14695	125.579	high
CGGA_882	2.76164	0	147.414	80.107	9.9183	49.2625	3.43389	8.49757										56.9386	14.4777	-2.74757	-35.1168	-2.33769	2.89767	34.112	high
CGGA_884	3.09863	1	295.959	30.0959	35.4937	50.861	5.40885	14.4374										114.314	5.43923	-9.83246	-36.2563	-3.68218	4.92314	74.9057	high
CGGA_888	1.83288	1	109.842	29.8165	43.8165	38.3006	8.62883	5.59841										42.4266	5.38873	-12.138	-27.3026	-5.87425	1.90906	4.40945	high
CGGA_889	10.8027	0	143.734	41.5255	24.9278	63.8292	3.95565	9.18999										55.5174	7.5049	-6.90551	-45.5006	-2.69289	3.13378	11.0571	high
CGGA_890	8.16986	1	200.045	53.0893	25.6678	32.7299	2.47654	16.1551										77.2675	9.59483	-7.11049	-23.3315	-1.68595	5.50888	60.2432	high
CGGA_892	1.2274	0	330.545	16.3471	130.387	57.8953	5.87501	27.3605										127.673	2.95442	-36.1197	-41.2706	-3.99953	9.32992	58.5674	high
CGGA_893	8.65753	1	243.299	49.2158	18.8133	61.735	6.25954	11.769										93.9744	8.89478	-5.21166	-44.0078	-4.26131	4.01322	53.4017	high
CGGA_898	4.55616	1	326.629	49.6113	11.6631	40.1057	3.96095	11.1332										126.161	8.96625	-3.2309	-28.5893	-2.6965	3.79642	104.406	high
CGGA_901	2.54521	1	160.228	42.2453	57.0629	39.8154	2.97434	16.0096										61.888	7.63499	-15.8076	-28.3824	-2.02484	5.45929	28.7675	high
CGGA_903	3.9863	1	384.216	107.854	15.5317	85.7619	4.83427	12.9653										148.403	19.4924	-4.30258	-61.1354	-3.29102	4.42117	103.588	high
CGGA_904	2.12055	1	380.794	267.037	36.5555	43.5231	2.3266	14.5671										147.082	48.2617	-10.1266	-31.0255	-1.58388	4.96738	157.575	high
CGGA_905	8.69589	1	347.214	43.4368	43.9535	41.0838	5.3604	21.8256										134.111	7.85034	-12.176	-29.2866	-3.6492	7.44254	104.293	high
CGGA_908	6.67397	1	312.003	76.6657	53.859	57.4986	5.30615	15.6472										120.511	13.8558	-14.92	-40.9878	-3.61227	5.33571	80.1827	high
CGGA_909	10.7397	0	342.861	45.4037	22.8277	52.2141	5.93234	19.1839										132.43	8.20581	-6.32372	-37.2208	-4.03856	6.54172	99.5943	high
CGGA_D04	10.1288	0	264.621	48.7078	39.8549	50.2876	6.84533	14.7791										102.21	8.80296	-11.0406	-35.8475	-4.66009	5.03969	64.5045	high
CGGA_D07	10.1123	0	218.205	48.5074	38.6908	35.5475	5.63799	16.9354										84.2819	8.76674	-10.7181	-25.3401	-3.83817	5.77499	58.9272	high
CGGA_D11	2.26575	1	385.925	52.5496	0.231523	25.8187	1.9	213.772										149.064	9.49729	-0.0641364	-18.4049	-1.29346	72.8963	211.695	high
CGGA_D15	10.052	0	351.562	51.5249	124.1	39.3568	6.62511	15.9125										135.791	9.3121	-34.3783	-28.0555	-4.51017	5.42615	83.5851	high
CGGA_D16	0.715068	1	231.905	380.794	0.182726	42.181	2.75506	44.8921										89.5734	68.8208	-0.0506187	-30.0687	-1.87556	15.3082	141.708	high
CGGA_D19	0.813699	1	403.157	28.3126	5.0852	64.8354	5.46831	27.1375										155.719	5.11694	-1.4087	-46.2179	-3.72266	9.2539	118.741	high
CGGA_D20	6.48493	1	243.932	71.6512	10.7951	37.4077	4.65579	10.0597										94.2186	12.9495	-2.99047	-26.6661	-3.16952	3.43035	77.7724	high
CGGA_D21	3.30959	1	368.914	66.3207	26.3831	47.6834	7.62236	63.4793										142.493	11.9861	-7.30865	-33.9911	-5.18907	21.6465	129.637	high
CGGA_D24	2.29315	1	333.15	53.8025	58.5502	21.7679	5.42316	21.4599										128.679	9.72373	-16.2196	-15.5173	-3.69193	7.31783	110.292	high
CGGA_D27	10	0	401.19	60.3431	28.7886	56.5568	6.89594	14.511										154.96	10.9058	-7.97503	-40.3165	-4.69455	4.94823	117.828	high
CGGA_D28	2.35616	1	127.833	58.3387	48.1351	57.4838	5.61961	17.7908										49.3756	10.5435	-13.3344	-40.9773	-3.82566	6.06665	7.84839	high
CGGA_D29	9.98082	0	359.181	50.7221	18.6301	37.5851	3.17853	16.5341										138.734	9.16701	-5.16091	-26.7926	-2.16385	5.63812	119.422	high
CGGA_D33	0.317808	1	407.155	230.683	42.4114	44.6603	2.35463	22.0385										157.263	41.6914	-11.7488	-31.8361	-1.60296	7.51514	161.282	high
CGGA_D40	9.74521	0	313.21	27.2479	10.9023	31.6946	5.25254	14.6001										120.977	4.92451	-3.02016	-22.5935	-3.57577	4.97863	101.691	high
CGGA_D44	0.857534	1	195.819	80.2256	9.91262	50.7348	4.96147	42.3468										75.6349	14.4992	-2.74599	-36.1663	-3.37762	14.4403	62.2845	high
CGGA_D45	2.3452	0	282.589	18.3887	39.022	35.5001	5.11478	12.7173										109.15	3.32339	-10.8099	-25.3063	-3.48199	4.33661	77.2117	high
CGGA_D46	0.821918	1	537.954	57.1095	41.3918	58.696	4.46254	11.2075										207.785	10.3214	-11.4664	-41.8415	-3.03797	3.82177	165.582	high
CGGA_D47	2.87123	1	393.215	285.46	20.7918	46.8027	6.70272	30.8217										151.879	51.5912	-5.75975	-33.3633	-4.56301	10.5102	170.295	high
CGGA_D48	0.605479	1	197.043	30.2104	26.5663	35.1904	4.81521	21.1968										76.1077	5.45992	-7.35939	-25.0855	-3.27805	7.22811	53.0728	high
CGGA_D50	2.14247	1	217.208	22.7553	69.2328	45.8532	6.16456	32.5518										83.8965	4.11257	-19.1789	-32.6864	-4.19665	11.1002	43.0473	high
CGGA_D52	9.66849	0	261.436	8.28051	14.9012	50.9105	5.07462	17.9962										100.98	1.49654	-4.12794	-36.2915	-3.45465	6.13669	64.7388	high
CGGA_D56	0.175342	1	417.595	35.5001	13.3475	45.4449	5.41134	41.5507										161.296	6.41594	-3.69753	-32.3954	-3.68388	14.1688	142.104	high
CGGA_D58	0.49589	1	183.796	48.6963	0.217112	42.1162	4.23945	22.8001										70.9914	8.80087	-0.0601444	-30.0225	-2.88609	7.77484	54.5983	high
CGGA_J023	2.81644	1	266.249	71.3502	7.17925	82.4287	6.57784	7.24511										102.839	12.8951	-1.9888	-58.7593	-4.478	2.47058	52.9784	high
CGGA_J024	9.34247	0	260.686	72.6327	3.60338	35.1636	6.74086	16.5406										100.69	13.1269	-0.998208	-25.0664	-4.58898	5.64036	88.8036	high
CGGA_J030	9.28493	0	326.629	131.209	19.5278	42.1439	3.09578	18.6736										126.161	23.7135	-5.40958	-30.0423	-2.10751	6.3677	118.682	high
CGGA_J042	3.86027	1	387.765	138.731	24.2629	35.9311	2.56685	33.0715										149.774	25.0728	-6.72132	-25.6135	-1.74743	11.2774	152.042	high
CGGA_J130	8.53699	0	171.474	62.8712	1.17205	56.542	3.47359	13.4263										66.2319	11.3627	-0.324682	-40.306	-2.36471	4.57836	39.1776	high
CGGA_J50	4.63836	1	110.525	45.9053	90.2086	53.6917	5.71127	29.2057										42.6901	8.29646	-24.9896	-38.2741	-3.88806	9.95915	-6.20605	low
CGGA_J73	3.10685	1	97.6182	61.735	16.5143	40.3388	5.70349	15.4654										37.705	11.1574	-4.57478	-28.7555	-3.88276	5.27372	16.9231	high
CGGA_P103	4.52329	0	223.467	42.1899	62.5023	54.6464	7.32794	13.7744										86.314	7.62498	-17.3144	-38.9547	-4.98864	4.69707	37.3782	high
CGGA_P104	0.457534	1	271.211	38.8403	13.1774	43.7578	1.92176	15.367										104.755	7.0196	-3.6504	-31.1927	-1.30828	5.24016	80.8637	high
CGGA_P108	4.50411	0	263.014	14.3366	2.59436	55.2812	4.47167	39.1992										101.589	2.59105	-0.71869	-39.4072	-3.04418	13.3669	74.3771	high
CGGA_P110	2.19178	1	227.339	217.208	80.5182	56.5716	9.6901	15.8827										87.8097	39.2559	-22.3051	-40.3271	-6.59673	5.416	63.2527	high
CGGA_P111	4.48767	0	250.217	57.6574	55.4292	49.1452	7.02572	15.0171										96.6463	10.4204	-15.355	-35.0331	-4.7829	5.12084	57.0165	high
CGGA_P113	4.67945	0	122.401	72.2168	1.06639	53.4134	3.90256	6.67768										47.2774	13.0517	-0.29541	-38.0757	-2.65675	2.27709	21.5783	high
CGGA_P115	4.45479	0	534.42	29.5928	0.0421267	23.2535	1.17893	18.5352										206.42	5.34831	-0.0116699	-16.5763	-0.80258	6.32051	200.698	high
CGGA_P121	4.40548	0	30.4123	30.7561	2.33271	74.4902	8.19784	8.09552										11.7468	5.55856	-0.646208	-53.1003	-5.58085	2.76057	-39.2615	low
CGGA_P122	4.48767	0	326.629	23.2962	99.482	62.2832	8.4365	34.7071										126.161	4.21032	-27.5585	-44.3986	-5.74331	11.8351	64.5056	high
CGGA_P128	4.3452	0	190.7	61.2497	0.177421	39.9116	3.77858	12.1691										73.6578	11.0697	-0.0491493	-28.451	-2.57234	4.14968	57.8047	high
CGGA_P13	5.30959	0	171.474	38.9278	49.1452	49.5147	6.37015	9.92919										66.2319	7.03542	-13.6142	-35.2965	-4.33661	3.38585	23.4059	high
CGGA_P131	4.3726	0	184.148	141.024	26.5879	32.896	6.54702	19.1787										71.1272	25.4873	-7.36538	-23.4499	-4.45702	6.53992	67.8822	high
CGGA_P132	4.39178	0	357.498	44.2084	10.4844	49.8795	8.52485	26.7316										138.084	7.98979	-2.90439	-35.5566	-5.80346	9.11547	110.925	high
CGGA_P137	4.18082	0	184.663	35.2446	35.7965	55.7566	9.43526	25.1579										71.3262	6.36976	-9.91634	-39.7461	-6.42324	8.57885	30.1892	high
CGGA_P142	4.26849	0	224.026	128.977	5.96926	48.4266	7.21846	22.3019										86.53	23.3101	-1.65361	-34.5209	-4.91411	7.60495	76.3564	high
CGGA_P144	4.27123	0	199.175	74.0158	9.55237	59.681	6.85646	13.4786										76.9313	13.3769	-2.6462	-42.5436	-4.66767	4.59622	45.0469	high
CGGA_P145	0.843836	1	78.5394	238.838	0.712706	36.145	5.00431	16.4661										30.3358	43.1652	-0.197434	-25.766	-3.40678	5.61495	49.7458	high
CGGA_P147	2.36438	1	209.958	150.246	17.1742	53.2214	6.81492	21.2251										81.0964	27.1539	-4.75761	-37.9388	-4.63939	7.23774	68.1522	high
CGGA_P151	4.33425	0	57.3562	102.675	24.5699	43.3202	2.81251	15.7059										22.1538	18.5564	-6.80635	-30.8808	-1.91468	5.35572	6.46412	high
CGGA_P153	4.06575	0	161.12	110.582	0.0349018	13.0747	1.19999	5.904										62.2326	19.9855	-0.00966849	-9.32028	-0.816917	2.01326	74.0845	high
CGGA_P155	4.06301	0	344.278	137.436	1.25247	41.621	4.37926	32.8131										132.978	24.8388	-0.346958	-29.6696	-2.98127	11.1893	136.008	high
CGGA_P156	4.07671	0	175.146	222.397	104.526	57.3562	7.75609	15.5639										67.6502	40.1937	-28.9558	-40.8864	-5.28011	5.30728	38.0289	high
CGGA_P157	1.28767	1	317.934	15.7583	15.42	26.6139	3.87581	14.7886										122.802	2.848	-4.27164	-18.9717	-2.63853	5.04292	104.811	high
CGGA_P158	4.13699	0	225.93	51.292	4.44796	20.3835	1.79609	13.2851										87.2653	9.27	-1.23217	-14.5304	-1.22272	4.53022	84.0803	high
CGGA_P159	0.578082	1	490.007	67.8111	0.26168	22.6052	5.04034	27.4393										189.265	12.2555	-0.0724905	-16.1141	-3.43131	9.35682	191.26	high
CGGA_P163	2.34247	1	244.614	549.036	211.406	63.2341	6.93222	124.244										94.4823	99.2273	-58.5636	-45.0765	-4.71925	42.3672	127.718	high
CGGA_P165	1.63836	1	164.419	29.1908	0.436778	17.4289	3.14472	20.9579										63.5069	5.27565	-0.120996	-12.4242	-2.14083	7.14664	61.2431	high
CGGA_P17	5.28767	0	216.207	197.043	39.463	43.476	5.67622	16.4768										83.5101	35.6115	-10.932	-30.9919	-3.8642	5.61858	78.9521	high
CGGA_P172	2.87397	1	322.9	61.6257	6.78823	21.2314	1.1239	7.33582										124.72	11.1376	-1.88048	-15.1348	-0.765117	2.50151	120.579	high
CGGA_P173	3.96712	0	272.046	109.609	4.88796	43.6607	5.17204	14.1768										105.078	19.8096	-1.35406	-31.1235	-3.52097	4.8343	93.7233	high
CGGA_P174	4.06027	0	254.569	55.4564	17.8449	46.6727	5.54707	21.191										98.3271	10.0226	-4.94339	-33.2706	-3.77628	7.22611	73.5856	high
CGGA_P176	2.20274	0	275.417	42.6527	29.1813	52.6841	6.72349	11.6761										106.38	7.70862	-8.0838	-37.5559	-4.57715	3.98155	67.853	high
CGGA_P177	3.95069	0	156.289	43.0164	21.7459	46.8251	7.20537	13.4209										60.3666	7.77435	-6.02405	-33.3793	-4.9052	4.57652	28.409	high
CGGA_P179	3.98356	0	181.02	68.6786	10.0202	51.216	3.94732	6.87549										69.9191	12.4123	-2.7758	-36.5093	-2.68722	2.34454	42.7036	high
CGGA_P18	1.06027	1	225.113	289.416	0.0352161	42.9794	7.16157	21.5988										86.9498	52.3062	-0.00975557	-30.6379	-4.87538	7.36518	111.098	high
CGGA_P181	0.652055	1	212.348	428.353	3.69394	42.9794	4.862	13.2724										82.0195	77.4163	-1.0233	-30.6379	-3.30991	4.52589	128.991	high
CGGA_P183	4.14247	0	263.843	62.5023	47.4701	44.3658	4.73672	11.7732										101.91	11.296	-13.1502	-31.6262	-3.22462	4.01465	69.2192	high
CGGA_P185	1.37534	1	207.105	107.318	4.20882	45.9975	2.43396	29.0292										79.9942	19.3955	-1.16593	-32.7893	-1.65697	9.89896	73.6765	high
CGGA_P19	5.27123	0	196.609	61.6257	31.889	64.6185	7.03715	14.6205										75.9402	11.1376	-8.83388	-46.0633	-4.79068	4.9856	32.3755	high
CGGA_P20	5.26849	0	154.382	58.9625	35.432	56.269	5.10742	15.9314										59.6301	10.6563	-9.81538	-40.1113	-3.47698	5.43262	22.3153	high
CGGA_P21	5.26575	0	55.9954	51.0749	17.551	45.8425	4.46926	15.1902										21.6282	9.23077	-4.86196	-32.6789	-3.04254	5.17986	-4.54451	low
CGGA_P23	1.07397	1	583.613	51.9921	0.472598	17.2877	4.79139	21.3355										225.421	9.39653	-0.130919	-12.3236	-3.26184	7.27541	226.376	high
CGGA_P265	2.13425	1	264.621	367.236	0.84889	28.4866	0.703428	136.885										102.21	66.3706	-0.23516	-20.3066	-0.478873	46.6777	194.238	high
CGGA_P266	0.693151	1	192.435	109.723	14.5541	23.6951	2.35647	64.2722										74.3279	19.8303	-4.03178	-16.891	-1.60422	21.9168	93.5479	high
CGGA_P269	1.4	1	30.8111	48.8569	99.3856	48.3926	8.17997	17.835										11.9008	8.82992	-27.5318	-34.4967	-5.56868	6.08172	-40.7847	low
CGGA_P27	1.13151	0	194.229	26.008	41.2148	70.295	7.27847	14.6838										75.0209	4.70043	-11.4173	-50.1098	-4.95497	5.00716	18.2464	high
CGGA_P271	3.76986	0	324.15	111.21	1.1125	13.2836	2.38766	23.9822										125.203	20.0991	-0.308186	-9.46925	-1.62545	8.17793	142.077	high
CGGA_P279	3.6548	0	75.7822	20.4218	79.1836	43.0823	10.2707	14.8368										29.2709	3.69083	-21.9355	-30.7112	-6.99199	5.05934	-21.6176	low
CGGA_P286	1.80274	0	74.6153	63.5192	0.39446	40.9533	7.59011	24.762										28.8202	11.4798	-0.109273	-29.1936	-5.16712	8.44386	14.2739	high
CGGA_P29	0.282192	1	327.956	121.822	0.0263458	29.1073	3.26903	15.7788										126.673	22.0169	-0.00729831	-20.7491	-2.22546	5.38058	131.089	high
CGGA_P3	5.82466	0	337.212	143.942	3.56582	20.5767	0.56197	38.2618										130.248	26.0147	-0.987804	-14.6681	-0.382572	13.0473	153.272	high
CGGA_P30	1.10685	1	130.227	218.705	0.15027	28.4163	5.79496	18.9929										50.3002	39.5266	-0.0416278	-20.2566	-3.94503	6.47657	72.0602	high
CGGA_P306	2.52603	1	111.21	58.3533	27.1723	41.0063	8.15727	19.2002										42.955	10.5462	-7.52728	-29.2314	-5.55322	6.54726	17.7366	high
CGGA_P308	1.54247	1	44.0215	56.5112	0.273163	43.651	3.86457	13.3989										17.0033	10.2133	-0.0756716	-31.1166	-2.63089	4.56904	-2.0376	low
CGGA_P31	5.1589	0	53.1418	212.348	1.15981	35.3923	3.16097	26.5489										20.526	38.3777	-0.32129	-25.2294	-2.1519	9.05319	40.2543	high
CGGA_P311	3.41644	0	71.5342	301.793	8.98176	43.0728	6.09461	46.8466										27.6301	54.5431	-2.48813	-30.7044	-4.14903	15.9747	60.8062	high
CGGA_P314	3.39178	0	57.8167	27.6968	31.0885	41.9262	13.7903	22.7967										22.3317	5.00564	-8.61213	-29.8871	-9.388	7.77368	-12.7762	low
CGGA_P315	1.23562	1	45.8108	40.7494	28.3685	45.4037	5.06271	11.7059										17.6944	7.36464	-7.85865	-32.366	-3.44654	3.99172	-14.6204	low
CGGA_P319	1.39178	1	218.205	67.0965	22.0549	45.384	5.75864	44.1205										84.2819	12.1264	-6.10964	-32.352	-3.92031	15.0451	69.0714	high
CGGA_P326	3.33425	0	47.8423	47.0195	15.1441	54.702	7.50274	17.9651										18.4791	8.49783	-4.19522	-38.9943	-5.10764	6.12611	-15.1942	low
CGGA_P328	1.58904	1	86.1088	1596.3	0.114342	50.014	5.01474	23.0164										33.2595	288.5	-0.031675	-35.6525	-3.41388	7.84861	290.51	high
CGGA_P337	1.88767	1	218.205	84.1625	11.2103	39.742	4.37102	37.4667										84.2819	15.2107	-3.10549	-28.3301	-2.97566	12.7762	77.8575	high
CGGA_P338	3.28219	0	169.987	104.939	2.69533	39.0471	4.12648	27.7989										65.6573	18.9657	-0.746661	-27.8347	-2.80918	9.47942	62.7119	high
CGGA_P346	1.43014	0	66.0377	120.046	25.7902	48.2746	4.50694	41.0664										25.507	21.6959	-7.14441	-34.4126	-3.06819	14.0036	16.5815	high
CGGA_P356	1.5589	1	62.4848	14.1444	202.157	57.8167	11.9995	11.44										24.1347	2.55631	-56.0016	-41.2146	-8.16887	3.90105	-74.793	low
CGGA_P358	3.2	0	60.5666	147.642	5.4551	39.3329	3.27971	40.4314										23.3939	26.6833	-1.51117	-28.0385	-2.23272	13.7871	32.0819	high
CGGA_P364	1.35616	1	58.1817	150.918	11.883	48.5305	4.44076	47.2594										22.4727	27.2755	-3.29182	-34.5949	-3.02314	16.1154	24.9537	high
CGGA_P388	0.80274	1	143.132	270.377	4.98162	36.5626	5.63644	32.5279										55.2849	48.8652	-1.38001	-26.0636	-3.83712	11.092	83.9613	high
CGGA_P392	3.01096	0	249.461	32.2407	8.73691	47.1826	6.77094	30.5183										96.3542	5.82686	-2.4203	-33.6342	-4.60945	10.4068	71.9239	high
CGGA_P399	2.9863	0	118.555	71.6512	37.6225	44.2279	7.38578	26.8547										45.7918	12.9495	-10.4222	-31.5278	-5.02801	9.15745	20.9208	high
CGGA_P416	2.92877	0	198.757	40.0307	6.17135	41.34	7.60558	29.8421										76.7701	7.23475	-1.70959	-29.4692	-5.17765	10.1761	57.8245	high
CGGA_P421	0.843836	1	127.219	159.979	28.6295	48.1249	4.84011	9.90074										49.1382	28.913	-7.93094	-34.3058	-3.295	3.37615	35.8957	high
CGGA_P422	2.98904	0	312.003	51.6171	1.08933	40.8849	7.48291	39.022										120.511	9.32877	-0.301767	-29.1448	-5.09414	13.3065	108.606	high
CGGA_P437	2.80274	0	246.68	53.7194	47.8646	48.7302	8.92061	33.0778										95.2802	9.70872	-13.2594	-34.7373	-6.07288	11.2795	62.1988	high
CGGA_P438	2.80274	0	202.379	66.362	97.7938	39.5842	5.42803	37.4149										78.1688	11.9936	-27.0908	-28.2176	-3.69524	12.7585	43.9172	high
CGGA_P439	2.8	0	273.683	64.2135	14.6333	39.6255	8.31002	87.41										105.71	11.6053	-4.05372	-28.247	-5.65722	29.8068	109.164	high
CGGA_P446	2.76438	0	192.633	6.69172	66.4843	21.4566	13.1902	21.1118										74.4043	1.20939	-18.4175	-15.2954	-8.97952	7.19912	40.1205	high
CGGA_P461	1.6411	1	140.243	105.655	31.5033	32.1653	2.71422	22.7588										54.1689	19.095	-8.72704	-22.929	-1.84776	7.76075	47.5209	high
CGGA_P468	2.66849	0	182.769	11.6054	43.3582	52.2539	4.86441	49.3223										70.5946	2.09744	-12.0111	-37.2492	-3.31154	16.8189	36.9392	high
CGGA_P483	0.819178	1	153.217	35.3663	39.4386	40.3388	6.51118	20.4273										59.18	6.39175	-10.9253	-28.7555	-4.43262	6.96573	28.4241	high
CGGA_P492	2.56986	0	240.731	22.9919	15.1404	35.9789	7.74608	30.3761										92.9825	4.15533	-4.19419	-25.6476	-5.2733	10.3582	72.381	high
CGGA_P5	1.03562	1	261.436	305.232	10.5469	33.028	3.3777	40.3552										100.98	55.1646	-2.9217	-23.544	-2.29944	13.7611	141.14	high
CGGA_P500	2.54794	0	263.843	37.1907	40.6485	46.3273	9.58483	19.0995										101.91	6.72147	-11.2604	-33.0244	-6.52507	6.51294	64.334	high
CGGA_P501	2.53699	0	195.819	58.1979	12.8395	50.336	7.07528	21.717										75.6349	10.5181	-3.5568	-35.882	-4.81663	7.4055	49.3031	high
CGGA_P505	2.53151	0	128.817	54.7586	86.8643	40.2625	6.61288	17.2386										49.7554	9.89652	-24.0632	-28.7011	-4.50185	5.87838	8.26417	high
CGGA_P508	1.03288	1	139.305	65.354	29.9044	49.8185	7.61294	18.0914										53.8064	11.8114	-8.2841	-35.5131	-5.18266	6.16915	22.8071	high
CGGA_P510	2.49863	0	200.045	80.052	2.20402	38.7774	3.83052	28.4631										77.2675	14.4678	-0.610557	-27.6425	-2.6077	9.70593	70.5805	high
CGGA_P520	2.42192	0	185.913	16.6293	49.2409	46.8466	8.59474	29.6085										71.8091	3.00541	-13.6407	-33.3946	-5.85104	10.0965	32.0246	high
CGGA_P568	0.59726	1	175.477	21.5357	185.578	42.9054	7.33669	16.6711										67.778	3.89215	-51.4089	-30.5851	-4.9946	5.68484	-9.6337	low
CGGA_P594	0.230137	1	218.705	97.0961	0.332397	36.8366	2.43429	30.8658										84.4748	17.5482	-0.0920806	-26.259	-1.65719	10.5252	84.54	high
CGGA_P604	0.717808	1	119.904	34.9588	4.25389	35.8885	4.72541	32.5863										46.3128	6.3181	-1.17841	-25.5832	-3.21692	11.1119	33.7643	high
CGGA_P633	1.85206	0	265.443	76.5302	35.4731	40.5478	6.37739	20.3603										102.527	13.8313	-9.82677	-28.9045	-4.34153	6.94286	80.2288	high
CGGA_P83	4.65205	0	80.7533	123.515	32.0217	44.6907	6.12133	16.7371										31.191	22.3228	-8.87066	-31.8577	-4.16722	5.70734	14.3255	high
CGGA_P84	4.6411	0	263.843	72.2168	75.4936	55.5006	7.82359	18.16										101.91	13.0517	-20.9132	-39.5636	-5.32607	6.19257	55.3509	high
CGGA_P86	4.6411	0	257.57	22.565	40.9194	49.0264	8.55495	21.4816										99.4864	4.07817	-11.3355	-34.9485	-5.82395	7.32524	58.7819	high
CGGA_P93	4.59726	0	235.55	36.548	38.6986	51.8768	6.70191	15.0611										90.981	6.60532	-10.7203	-36.9803	-4.56246	5.13583	50.4591	high
CGGA_P98	0.868493	1	54.56	146.992	5.15889	47.9546	4.08903	14.2093										21.0738	26.5659	-1.42912	-34.1844	-2.78369	4.84536	14.0878	high

## Sheet: output
id	futime	fustat	CANX	HSPA1B	KLRC2	PSMC6	RFXAP	TAP1	riskScore	risk
CGGA_1002	0.835616	1	44.525	39.4547	10.9612	44.0309	3.97208	12.4088	-8.56812	low
CGGA_1003	10.4575	0	106.999	13.5768	23.0343	48.0467	8.30407	10.1163	0.947591	low
CGGA_1004	2.46301	1	430.591	527.796	0.00104617	35.5884	4.13039	28.8623	243.365	high
CGGA_1005	10.452	0	315.532	40.5054	89.5499	44.7919	5.13838	13.3261	73.5038	high
CGGA_1006	0.69589	1	168.239	83.2667	0.7764	25.4411	1.60088	30.1067	70.8571	high
CGGA_1010	0.673973	1	816.79	105.348	33.8605	41.9434	2.75281	9.91262	296.751	high
CGGA_1012	10.0794	1	76.9133	115.983	16.3686	40.6309	3.00859	24.2741	23.4005	high
CGGA_1013	4.72603	1	236.532	82.3673	31.2746	41.4261	5.67691	16.0577	69.6633	high
CGGA_1014	0.720548	1	68.6343	39.8467	4.11542	37.8338	3.32421	38.1704	16.3547	high
CGGA_1018	6.92329	1	130.074	23.0381	62.7427	54.974	7.93161	14.1622	-2.73461	low
CGGA_1020	3.06849	1	308.624	94.7399	9.78885	47.009	4.21804	22.9056	105.046	high
CGGA_1022	1.41918	0	571.423	207.594	0.123585	30.7456	6.20554	57.5305	251.673	high
CGGA_1027	7.36438	0	527.796	291.389	60.6542	39.7503	7.38578	57.1095	225.832	high
CGGA_103	3.2548	1	275.417	53.0069	107.744	45.9453	5.86225	13.6676	54.0301	high
CGGA_1030	10.0384	0	75.1877	42.1254	20.1155	64.9931	3.64856	11.3973	-13.8455	low
CGGA_1031	6.73151	1	391.386	289.416	35.3388	41.8203	6.69172	13.2162	163.829	high
CGGA_1032	1.76164	1	164.68	158.456	0.526493	13.4503	1.78298	38.8954	94.5609	high
CGGA_1034	2.06301	1	310.884	45.3323	5.06548	53.9015	6.50658	27.9745	93.5549	high
CGGA_1048	1.92603	0	137.99	395.164	28.6635	44.1787	3.42324	240.731	165.042	high
CGGA_1051	2.29589	1	59.5804	25.8685	2.92752	52.8462	3.35448	9.29277	-9.90904	low
CGGA_1055	4.4137	1	198.757	29.5826	49.4562	58.9785	9.39561	18.3814	26.2452	high
CGGA_1057	4.24384	1	49.8924	122.677	1.71626	43.9442	4.27618	27.5654	16.13	high
CGGA_1058	2.72603	1	148.05	169.7	16.8343	65.7519	6.41652	24.8195	40.4149	high
CGGA_1059	0.057534	1	345.779	118.555	8.17115	38.2464	5.42539	35.6984	133.936	high
CGGA_106	13.7753	0	61.4458	66.7254	0.387996	35.4251	3.76711	30.6028	18.3035	high
CGGA_1061	1.45753	1	317.934	100.863	16.8207	51.1655	5.42803	4.96658	97.8963	high
CGGA_1065	9.34794	0	140.051	56.8179	72.9485	24.6686	8.32969	17.4825	26.8612	high
CGGA_1066	1.98082	1	251.652	73.8851	2.70006	40.3633	4.25204	29.8217	88.3074	high
CGGA_107	5.90685	1	470.184	96.3244	2.28287	47.2594	3.92502	33.9797	173.611	high
CGGA_1071	8.90959	1	377.256	322.9	7.94667	50.3856	3.70225	45.2698	178.871	high
CGGA_1079	1.29041	1	215.247	782.506	1.8015	58.1656	6.77844	25.4289	186.656	high
CGGA_108	1.00274	1	242.003	128.319	38.4091	46.4129	4.52667	36.4905	82.3007	high
CGGA_1081	0.591781	1	169.7	86.1735	62.5741	52.5496	4.34411	27.8445	32.864	high
CGGA_1087	1.92055	0	101.481	14.6913	31.1639	72.5122	6.60705	8.87581	-19.9422	low
CGGA_1094	0.690411	1	499.063	17.318	2.78025	42.8586	7.03876	122.887	201.684	high
CGGA_1097	3.77534	1	102.106	81.0495	0.619312	23.3168	5.82959	21.9712	40.8173	high
CGGA_1100	9.07945	0	524.599	24.1699	9.72886	16.0096	3.90148	41.855	204.503	high
CGGA_1101	0.586301	1	74.139	91.7956	10.1945	8.22702	2.70191	26.6095	43.7722	high
CGGA_1108	1.87397	1	325.399	407.155	0.288286	44.1588	3.66583	50.0791	182.293	high
CGGA_1111	7.3863	1	51.941	161.241	75.9982	47.3486	3.85994	33.8422	3.31029	high
CGGA_1113	3.46575	1	302.862	59.2088	29.7233	55.9801	6.81972	25.8685	83.7202	high
CGGA_1118	1.09041	1	222.397	342.861	270.377	63.7708	5.93792	38.9356	36.7418	high
CGGA_112	4.20274	1	111.319	192.237	0.343585	40.5562	6.94841	13.4415	48.5875	high
CGGA_1120	1.15616	1	749.439	30.1894	16.0683	20.801	3.04935	27.3104	282.885	high
CGGA_1121	8.98082	0	60.412	53.4407	43.4663	45.612	10.343	9.56967	-15.341	low
CGGA_1126	2.14794	1	33.8852	31.6095	62.2451	56.2382	3.81592	41.5596	-26.9575	low
CGGA_1131	8.90685	0	85.2024	42.3657	556.298	56.3748	5.81542	13.2475	-153.168	low
CGGA_1132	8.90685	0	64.7958	43.4565	45.044	32.0034	5.08776	9.23361	-2.72537	low
CGGA_1137	8.86849	0	481.362	78.0893	3.51743	19.0676	1.94757	18.5944	190.487	high
CGGA_1140	2.52329	1	137.246	67.4322	3.73504	70.8674	4.63637	8.32009	13.3267	high
CGGA_1141	1.18356	1	54.7442	70.5214	3.95653	41.2855	3.32507	14.9142	6.186	high
CGGA_1144	6.86301	0	59.9995	50.2133	4.55684	49.1227	3.72653	7.09263	-4.14795	low
CGGA_1145	0.654795	1	298.521	29.2254	0.00201375	47.9109	5.52318	42.9701	97.3245	high
CGGA_1146	6.84384	0	282.589	25.5675	15.9864	64.4846	3.66487	24.9201	69.3771	high
CGGA_1147	8.80822	0	145.351	315.532	51.6568	45.5909	6.77494	10.6715	65.3853	high
CGGA_1148	1.63288	1	109.496	250.937	0.236464	47.1513	2.87974	34.362	63.7243	high
CGGA_1152	8.76986	0	39.1992	37.2267	14.9882	33.0899	2.67264	28.468	2.01664	high
CGGA_1154	1.01096	1	184.484	74.4398	40.8343	51.8649	6.75263	20.1098	38.6872	high
CGGA_1155	3.76164	1	31.5428	12.5258	35.5475	58.2614	4.40752	12.3249	-35.7296	low
CGGA_1156	8.75069	0	56.3903	63.6334	28.8127	37.9639	4.99252	41.4003	8.95572	high
CGGA_1157	1.99178	1	65.1126	106.579	1.58024	31.2249	3.69299	17.9556	25.3242	high
CGGA_1158	8.73425	0	146.167	16.4552	14.6019	25.8101	7.24415	10.5021	35.637	high
CGGA_1159	8.71507	0	43.4268	58.696	4.9046	36.5335	3.13988	13.2804	2.3712	high
CGGA_1160	1.16712	1	274.504	95.2344	3.73177	50.2634	5.50575	56.4814	101.887	high
CGGA_1161	8.71233	0	32.5396	63.5577	23.0661	50.9339	3.05027	11.4528	-16.8139	low
CGGA_1169	4.83562	1	254.569	41.7031	28.3925	41.586	5.19552	32.9551	76.055	high
CGGA_1178	1.15616	1	127.988	43.3397	46.4874	42.4021	4.41231	9.40804	14.3682	high
CGGA_1181	0.871233	0	50.7348	23.9052	48.5772	58.4529	8.32491	20.741	-29.803	low
CGGA_1183	1.11781	1	40.1376	79.4106	0.664411	42.7	3.27699	33.3536	8.37496	high
CGGA_1184	0.427397	1	62.1383	280.807	9.95441	38.0858	4.30604	16.8659	47.664	high
CGGA_1185	2.00274	1	143.132	6.99448	100.214	39.1599	2.9817	22.1858	6.40813	high
CGGA_1189	8.44384	0	387.765	291.389	95.4864	51.8886	6.23403	20.1012	141.607	high
CGGA_1190	8.44384	0	313.21	10.4468	326.629	62.5023	6.74995	13.8666	-12.0388	low
CGGA_1191	8.44384	0	123.806	33.1513	31.2913	42.1254	5.73698	18.4287	17.4927	high
CGGA_1192	8.43836	0	107.265	130.876	9.74649	41.5344	3.66298	23.9017	38.4333	high
CGGA_1195	1.30411	1	46.3478	31.1526	2.54254	27.4393	4.36921	8.57739	3.21804	high
CGGA_1198	8.4	0	243.299	57.3712	2.21751	25.8481	2.5975	10.3504	87.0642	high
CGGA_1204	8.3726	0	182.429	48.4376	63.902	57.3262	9.98094	10.0622	17.2869	high
CGGA_1205	2.54521	1	432.759	177.079	2.68403	24.0584	3.46548	64.4083	200.867	high
CGGA_1211	8.33425	0	243.932	86.1735	4.401	40.1144	6.86975	27.8963	84.814	high
CGGA_1212	6.27945	1	137.804	24.7072	49.5994	59.2088	5.80649	11.5714	1.73814	high
CGGA_1215	0.079452	1	331.841	45.3424	29.7283	54.1625	3.46308	35.3524	99.2208	high
CGGA_1223	1.86849	1	158.953	1381.04	0.115884	32.7538	3.4827	73.7842	310.4	high
CGGA_1226	1.83562	1	119.481	83.7746	2.15084	34.2092	5.08909	9.74157	36.1657	high
CGGA_1228	7.19452	0	88.326	35.9723	1.4789	44.7504	3.15189	10.5521	9.75973	high
CGGA_1231	6.24384	1	83.4906	16.521	0.330128	40.7242	2.12579	54.3054	23.1833	high
CGGA_1232	5.66301	1	108.012	63.596	0.153772	31.6833	5.17327	27.7664	36.5319	high
CGGA_1235	8.23014	0	126.924	35.7684	1.03347	34.2849	3.17764	20.8669	35.7148	high
CGGA_1238	8.20822	0	144.731	82.1608	35.0195	38.3707	3.75638	31.8664	42.0068	high
CGGA_1239	8.21096	0	136.343	202.6	29.9964	45.5172	4.97384	18.111	51.3118	high
CGGA_1246	8.14247	0	285.46	21.2442	71.6264	67.1598	8.74325	18.6736	46.7971	high
CGGA_1263	2.11507	1	138.731	19.2751	1.08696	41.5685	5.51141	15.2019	28.567	high
CGGA_1264	8.02466	0	102.96	27.9931	10.8956	45.6852	4.06988	19.5909	13.1522	high
CGGA_1269	8.00822	0	130.227	66.5436	27.1723	35.8314	8.75687	52.3614	41.1508	high
CGGA_1273	6.67945	0	113.672	21.923	7.44162	30.8435	7.15798	35.0588	30.9018	high
CGGA_1280	1.22466	1	331.841	177.722	0.206248	34.5117	9.90315	11.9774	132.977	high
CGGA_1281	7.96986	0	172.683	149.595	1.24347	57.4838	4.26406	7.566	52.0904	high
CGGA_1284	0.265753	1	432.759	113.789	0.571149	49.9158	5.44959	112.837	186.745	high
CGGA_1286	7.96164	0	43.4853	9.80636	38.6443	54.4036	9.61338	13.0458	-33.0142	low
CGGA_1292	7.94794	0	201.29	67.769	63.0602	41.8721	4.90401	8.33466	42.1823	high
CGGA_1295	0.849315	1	108.502	53.7757	8.92159	27.9006	3.10533	27.9838	36.696	high
CGGA_1300	4.91233	1	107.105	65.9581	21.9003	58.6475	3.69253	18.5687	9.23433	high
CGGA_1303	7.83836	0	222.397	39.6419	0.236189	9.86417	1.69599	6.55361	87.0483	high
CGGA_1305	7.40274	1	51.475	29.9704	106.476	52.8054	8.92549	21.5514	-40.5668	low
CGGA_1307	2.64384	0	306.338	45.4241	25.9335	53.1027	3.57242	68.6786	102.481	high
CGGA_1311	2.9589	1	124.1	13.5241	43.1671	44.5719	8.80811	8.86298	3.67272	high
CGGA_1317	7.84657	0	352.941	31.809	2.96395	11.9982	2.19498	8.56737	134.126	high
CGGA_1318	4.10137	0	51.2412	41.6389	35.1439	40.2047	4.97125	24.506	-6.10589	low
CGGA_1319	7.83836	0	29.0389	9.03107	103.942	73.0943	13.5308	10.974	-73.52	low
CGGA_1321	1.92329	1	122.255	46.0708	17.455	46.7368	4.20882	21.5988	21.8955	high
CGGA_1322	0.693151	1	226.219	53.0757	16.7463	64.9152	6.9126	12.628	45.656	high
CGGA_1329	0.893151	1	187.34	90.1377	141.4	60.3263	7.76753	28.6295	10.951	high
CGGA_1330	7.79726	0	188.07	47.4476	38.4787	49.8666	5.45035	49.5994	48.2136	high
CGGA_1334	0.4	1	87.9738	310.884	15.1132	25.6194	3.84477	26.2216	74.0407	high
CGGA_1335	7.77808	0	65.9581	41.1106	36.06	47.4584	6.4449	17.9196	-9.19071	low
CGGA_1339	7.7589	0	180.68	46.9663	32.2754	39.6008	6.07099	14.9566	42.0728	high
CGGA_1340	3.03836	1	242.003	439.67	39.2145	54.0805	4.50634	9.74649	123.776	high
CGGA_1345	7.73973	0	49.9655	8.89364	7.72016	58.0044	6.84782	39.5193	-13.7663	low
CGGA_135	5.27123	1	411.29	265.443	0.38777	31.4265	1.97698	45.9248	198.639	high
CGGA_1350	7.72329	0	600.833	47.6481	0.712593	16.1804	1.85506	20.8849	234.81	high
CGGA_1356	2.59726	1	99.482	59.7779	3.19231	48.299	3.58125	8.64298	14.4236	high
CGGA_1359	0.939726	1	132.878	29.8421	55.135	40.2704	3.12576	22.1047	18.1471	high
CGGA_1361	7.68219	0	171.474	63.8832	12.1474	46.3582	5.32199	20.8573	44.8553	high
CGGA_1362	7.68219	0	150.246	49.6964	2.1404	48.4157	5.49483	30.7951	38.6683	high
CGGA_1368	7.66301	0	333.15	22.3654	11.4193	20.75	4.34804	14.1875	116.644	high
CGGA_1369	0.986301	0	36.0462	20.6183	110.3	64.0586	9.60887	12.6143	-60.8103	low
CGGA_1374	0.386301	1	284.514	41.2148	44.5151	55.2812	3.78373	76.8601	89.2371	high
CGGA_1377	7.61644	0	223.467	251.652	53.4407	46.7917	7.77598	11.3037	82.1963	high
CGGA_1383	2.42192	0	55.9072	80.9336	71.3502	40.9716	14.4045	20.9548	-15.4113	low
CGGA_1388	1.32877	1	385.925	592.316	9.63233	66.2389	3.9392	92.8177	235.195	high
CGGA_1389	4.5726	1	37.5399	18.3595	60.7398	50.7864	10.2954	26.1465	-33.3042	low
CGGA_1390	5.61644	0	57.1895	53.4957	1.80684	50.9105	4.29912	18.2569	-1.73544	low
CGGA_1398	1.51781	1	113.192	41.0153	42.4664	22.4817	5.04892	12.8694	24.2942	high
CGGA_1401	4.60274	1	204.386	182.083	49.2625	49.204	5.98201	14.2801	63.9272	high
CGGA_1404	7.50959	0	66.4428	29.3458	33.0462	55.5156	7.65062	27.8679	-13.467	low
CGGA_1406	5.90137	1	403.157	45.0338	8.27543	50.7094	5.76006	39.6255	135.009	high
CGGA_1407	7.47397	0	28.7886	9.26442	39.8307	66.2187	10.3454	15.2365	-47.2911	low
CGGA_1408	3.73151	1	329.245	102.771	0.189214	31.5589	4.05537	25.8187	129.239	high
CGGA_1411	0.90137	1	197.043	85.3651	0.809813	48.5772	3.54477	44.5151	69.4496	high
CGGA_1413	7.45205	0	283.578	36.2243	21.6624	58.9785	7.00826	10.9824	67.0092	high
CGGA_1416	5.29589	1	50.9584	17.6884	67.6395	62.3958	11.3174	30.2904	-37.7124	low
CGGA_1417	7.43288	0	278.051	23.5066	0.592967	62.3579	7.23347	11.9351	66.1751	high
CGGA_1424	7.37534	0	327.956	28.7116	10.8018	12.273	0.383939	16.0244	125.324	high
CGGA_1431	5.61096	1	47.8646	33.6806	51.0627	50.4821	4.74606	17.7361	-22.7397	low
CGGA_1434	0.183562	1	170.887	93.7	1.02114	29.0977	2.97044	41.1454	73.9227	high
CGGA_1435	4.53973	1	90.2874	111.548	203.934	33.6439	4.06485	15.8151	-22.8175	low
CGGA_1437	2.8411	1	62.5023	125.294	1.81035	48.7875	4.223	12.4963	12.8926	high
CGGA_1440	7.31507	0	122.109	70.6811	35.2984	41.8901	6.02279	16.6602	21.8801	high
CGGA_1443	7.30137	0	65.9581	54.0805	0.284637	35.7759	2.78714	50.7606	25.0805	high
CGGA_1445	7.29863	0	313.21	58.2451	0.0633202	48.9303	1.87184	6.76519	97.6392	high
CGGA_1446	7.29863	0	484.301	19.0703	1.1371	30.3492	1.25117	7.7155	170.338	high
CGGA_1447	0.843836	1	203.469	124.244	2.26955	12.3401	0.859347	10.4969	94.6136	high
CGGA_1454	7.27397	0	49.5994	84.9075	0.776552	52.1476	3.45973	8.18282	-2.45038	low
CGGA_1455	7.27397	0	439.67	35.7609	2.3115	20.1441	1.42021	12.1876	164.475	high
CGGA_1458	0.347945	1	110.3	17.0239	98.1457	49.7452	8.51969	15.2096	-17.5826	low
CGGA_1459	1.37808	1	481.362	37.2697	0.0714047	40.4148	2.09999	42.2545	176.812	high
CGGA_1463	7.2137	0	255.339	48.5534	28.9006	55.5302	8.27754	17.1425	60.0195	high
CGGA_1469	7.19452	0	399.054	34.2656	2.0504	22.295	1.12671	12.8759	147.49	high
CGGA_1471	7.1863	0	96.4929	75.416	13.7484	38.7532	4.24174	27.0301	25.7961	high
CGGA_1474	0.912329	0	435.03	38.9435	1.51169	17.922	0.871945	21.5325	168.623	high
CGGA_1487	1.42466	1	157.963	217.719	0.0445972	39.9283	2.77631	39.3817	83.4255	high
CGGA_1488	7.08493	0	237.515	92.8177	15.8618	45.966	5.87055	12.2608	71.5385	high
CGGA_1497	3.2274	1	81.4708	42.2171	28.9054	58.2451	4.09018	6.3686	-11.0422	low
CGGA_1502	7.0274	0	44.2577	44.0215	13.9848	33.8914	3.60628	40.3122	8.30838	high
CGGA_1504	7.00822	0	33.5083	25.5675	42.1439	42.181	4.62683	26.3918	-18.3302	low
CGGA_1508	2.87397	1	88.6106	609.771	18.292	26.3617	5.98664	24.6837	124.912	high
CGGA_1510	0.742466	1	151.261	62.7232	0.637367	34.389	1.93073	29.8112	53.9211	high
CGGA_1513	6.44384	1	52.873	97.0065	64.0586	49.9897	8.71523	19.8836	-14.5792	low
CGGA_1514	0.208219	1	424.086	51.8266	0.0307957	7.24147	3.11831	27.3471	175.202	high
CGGA_1516	6.93151	0	77.6729	259.082	43.6109	38.5024	5.81103	27.2077	42.6194	high
CGGA_1517	6.93151	0	59.3446	35.2313	51.3697	40.9974	4.10639	15.6412	-11.6281	low
CGGA_1518	1.12603	1	61.6257	7.41738	191.834	55.3111	5.08044	17.9772	-64.7554	low
CGGA_1523	6.87123	0	148.05	49.5753	0.56723	49.9897	4.97	32.6456	38.1006	high
CGGA_1524	2.75068	1	112.125	125.881	40.2541	47.5036	6.39418	25.0352	25.2286	high
CGGA_1526	6.8548	0	335.91	64.9534	44.1394	51.216	6.43151	21.6371	95.7472	high
CGGA_1527	4.69589	1	84.4544	51.9921	89.4102	42.3748	2.98017	19.6889	-8.27315	low
CGGA_1528	6.8411	0	41.8721	18.4898	0.000176817	54.3605	7.38665	20.8183	-17.1658	low
CGGA_1533	3.33425	1	71.4434	295.464	0.143536	29.5777	4.6095	49.0147	73.446	high
CGGA_1536	2.30137	1	168.519	91.2982	11.9863	44.6704	7.11776	11.7313	45.5819	high
CGGA_1544	0.569863	1	96.1074	73.8851	33.6079	44.3072	8.63394	25.5511	12.4155	high
CGGA_1552	6.66301	0	71.2573	46.9986	4.09421	52.5229	7.88911	22.2124	-0.354161	low
CGGA_1553	1.47945	1	110.409	58.6475	26.6358	52.2404	5.45785	10.1979	8.38848	high
CGGA_1554	2.25753	1	184.148	85.5613	27.0839	40.0887	6.87549	41.855	60.1026	high
CGGA_1557	6.64931	0	47.7623	24.8926	60.7398	57.6257	10.97	19.5774	-35.7498	low
CGGA_1562	5.56712	1	65.6313	43.5916	33.8668	51.7344	5.60007	19.4075	-10.2266	low
CGGA_1563	6.63836	0	102.864	119.618	0.0208448	41.9885	6.27307	25.6277	35.8811	high
CGGA_1565	3.88219	0	79.9066	49.3576	8.44891	45.2909	6.29263	24.259	9.14667	high
CGGA_1566	6.63014	0	42.0522	12.3233	136.16	75.7298	15.7624	15.4837	-78.6839	low
CGGA_1567	2.30137	1	36.0888	27.6872	24.0399	59.3098	5.11882	79.7877	-6.27248	low
CGGA_1569	3.85206	0	44.7104	19.0351	27.4667	61.7727	8.17314	15.9782	-31.0493	low
CGGA_1575	0.353425	1	90.7355	163.353	21.1968	48.0918	3.14144	53.3587	40.4719	high
CGGA_1579	6.56986	0	28.4352	66.5636	10.4881	22.2753	1.48994	10.9915	6.96255	high
CGGA_1580	4.33151	1	284.514	55.3111	10.4357	41.2682	4.92126	20.4778	91.2139	high
CGGA_1587	2.05479	1	121.267	75.8883	36.7492	49.5031	5.60824	69.9342	35.1159	high
CGGA_1588	5.48767	0	15.0418	7.33403	11.8844	30.1265	1.42843	18.6579	-12.2426	low
CGGA_1589	0.936986	1	149.816	84.9075	1.25635	64.0586	4.22938	7.74608	26.9617	high
CGGA_1591	3.10411	1	230.683	86.2427	63.4418	53.8161	4.53658	13.4539	50.2501	high
CGGA_1592	4.35069	1	270.377	48.7302	48.0467	49.7206	4.96724	19.9233	67.8991	high
CGGA_1598	1.5452	1	51.1405	118.414	69.4331	39.1043	3.70069	7.34385	-5.97094	low
CGGA_1606	1.29041	1	347.214	58.9301	32.6576	62.0309	8.53606	8.03958	88.4268	high
CGGA_1607	3.65205	1	137.341	88.0478	14.1058	47.6151	7.16502	51.475	43.7861	high
CGGA_1608	5.35069	0	78.3655	110.988	50.434	43.0918	3.83052	140.437	50.9195	high
CGGA_1614	2.95616	1	55.2961	98.5821	28.1113	41.0328	4.25331	23.946	7.40733	high
CGGA_1618	6.35342	0	47.5471	17.4825	31.6833	43.7197	7.32968	12.3891	-19.1829	low
CGGA_1619	2.09863	1	56.0254	74.2356	6.22173	78.792	4.3774	26.4247	-16.8032	low
CGGA_1620	6.33425	0	51.3171	53.0069	0.000392927	36.2167	4.37204	12.6674	4.92721	high
CGGA_1621	6.33151	0	65.2531	39.3402	15.3412	41.9613	4.7989	24.87	3.36577	high
CGGA_1623	6.32055	0	196.609	78.6254	1.6177	24.77	3.61002	23.7851	77.6979	high
CGGA_1627	6.30411	0	62.7982	65.354	26.4084	49.5627	4.68644	21.7234	-2.36195	low
CGGA_1642	6.20822	0	30.9918	31.9808	33.6439	19.2567	6.71025	19.2459	-3.30195	low
CGGA_1645	5.46849	0	142.342	47.6151	38.738	49.2158	9.97626	11.5573	14.9197	high
CGGA_1649	6.09589	0	20.8335	5.3886	35.7195	61.3362	15.637	14.0186	-50.4625	low
CGGA_1651	2.30685	1	49.4065	64.134	5.35151	50.336	4.5736	8.07751	-7.04947	low
CGGA_1655	3.31233	0	35.1374	29.7595	12.2914	49.4065	2.46044	19.192	-14.8046	low
CGGA_1662	4.09041	0	46.9986	50.0671	47.2365	41.4356	6.78009	23.4818	-12.0294	low
CGGA_1664	4.1863	1	57.4838	80.5806	0.0370825	35.999	4.88277	18.3765	14.0366	high
CGGA_1667	5.9726	0	222.931	106.262	20.7741	46.9008	6.56895	13.1429	66.1337	high
CGGA_1669	0.380822	1	88.8207	102.771	1.34168	40.8343	4.26643	15.0998	25.645	high
CGGA_1670	1	1	58.9465	209.47	19.0404	56.0254	3.4067	32.3516	24.1261	high
CGGA_1671	5.93973	0	75.468	69.6621	104.939	48.2503	3.23447	26.4548	-14.9068	low
CGGA_1673	5.91781	0	81.112	61.0191	25.6802	40.4148	4.3657	14.7193	8.48115	high
CGGA_1675	5.90137	0	145.144	69.9113	48.8107	40.4065	6.04941	63.2536	43.823	high
CGGA_1679	5.87945	0	22.9549	12.5008	22.602	61.0891	7.98737	9.96649	-40.722	low
CGGA_1680	1.63288	1	41.3043	55.1055	11.3537	34.0679	1.9296	64.3692	19.1188	high
CGGA_1685	0.616438	1	428.353	26.4761	123.444	64.445	3.94892	17.4617	93.3667	high
CGGA_1686	2.0411	1	31.8032	42.7927	5.88668	45.7264	7.5874	15.7809	-13.9929	low
CGGA_1688	0.139726	1	152.054	183.796	0.161444	31.0136	2.49442	36.9729	80.7054	high
CGGA_1689	5.80274	0	80.2835	47.0304	32.6995	37.3429	4.96788	19.9961	7.2677	high
CGGA_1695	5.73699	0	38.7065	63.5577	77.2903	45.9053	3.42703	12.5836	-25.7394	low
CGGA_1696	3.30137	0	809.509	105.704	0.0523379	24.5584	1.08405	41.5344	327.681	high
CGGA_1700	5.68767	0	41.1629	26.815	12.4011	40.817	6.30271	32.0965	-5.1321	low
CGGA_1701	4.64658	0	41.3562	26.6184	34.4987	41.3741	8.87776	18.9571	-17.8451	low
CGGA_1703	4.36164	0	46.7479	36.5841	28.9991	45.4662	8.15833	24.6225	-12.9334	low
CGGA_1704	5.6548	0	33.1021	21.7553	16.8093	48.345	8.96123	16.2188	-22.9716	low
CGGA_1715	5.56986	0	92.1047	84.7771	4.66845	37.6449	3.66436	29.9547	30.4888	high
CGGA_1716	2.60548	1	203.702	73.5104	5.73251	55.9072	3.43037	52.873	66.2182	high
CGGA_1718	5.46849	0	62.1018	52.873	132.54	34.0305	5.04219	24.2852	-22.5836	low
CGGA_1720	5.46301	0	367.236	70.5214	54.0271	71.4434	6.75511	12.1354	88.2348	high
CGGA_1723	5.4411	0	54.7298	17.485	24.6496	42.8307	6.35048	19.0197	-10.8983	low
CGGA_1725	5.43288	0	113.434	27.1105	23.2856	45.0645	7.59383	29.8942	15.1628	high
CGGA_1731	5.4137	0	26.4247	36.3689	70.75	48.2281	6.11055	11.8858	-37.3059	low
CGGA_1737	5.34795	0	53.332	20.404	35.8246	54.3898	8.47707	14.0341	-25.3941	low
CGGA_1738	1.28493	1	53.945	42.6055	1.23435	51.5003	5.25443	21.3542	-4.81286	low
CGGA_1739	1.41096	1	89.4456	52.7369	0.0252652	38.0569	4.06266	41.3043	28.2626	high
CGGA_1743	3.72877	1	61.6257	52.7647	13.2677	46.7042	4.19028	11.1332	-2.68557	low
CGGA_1745	5.28493	0	362.516	28.0825	0.454342	27.2889	2.14542	9.53188	127.308	high
CGGA_1760	1.25753	1	71.2099	58.7459	6.37088	35.2844	3.75121	36.6925	21.163	high
CGGA_1771	2.92603	1	91.5668	43.6013	29.0389	36.9146	5.55482	10.6652	8.74408	high
CGGA_1786	4.97808	0	73.4383	26.7358	0.276749	52.6306	8.90557	40.6485	3.40162	high
CGGA_1791	2.34247	1	375.63	75.7822	1.469	16.0556	1.50504	15.8071	151.297	high
CGGA_1809	0.939726	1	53.9727	100.391	173.596	56.9389	6.99008	21.5165	-47.1093	low
CGGA_1829	2.19452	0	72.5362	128.488	0.602426	46.6272	4.25653	12.4467	19.1803	high
CGGA_1850	2.05479	0	81.8322	58.5167	61.735	48.7526	3.55982	33.4651	-0.683509	low
CGGA_1854	4.45479	0	70.4983	55.6048	116.358	46.6163	4.97319	13.599	-26.9328	low
CGGA_1862	0.30137	1	251.652	78.5678	1.07588	36.4322	4.88729	55.7862	100.827	high
CGGA_1863	4.36712	0	67.1812	57.8791	0.330727	36.0747	9.41944	22.916	12.0037	high
CGGA_1875	4.26849	0	63.8292	26.2857	15.156	57.311	4.37153	24.9239	-10.125	low
CGGA_1880	3.56712	0	51.9284	33.7371	39.6505	55.37	8.99244	17.0328	-24.6135	low
CGGA_1882	4.19452	0	33.1825	20.6032	41.3741	59.0788	7.26943	12.9797	-37.5581	low
CGGA_1902	4.05206	0	52.3343	50.4458	31.6208	52.1476	5.39415	16.1401	-14.7702	low
CGGA_1906	2.88767	1	50.434	51.1779	1.36234	53.6627	8.0648	25.2531	-6.78027	low
CGGA_194	6.31233	1	95.7402	48.7758	8.86089	39.5193	6.42904	27.633	20.2151	high
CGGA_1994	3.38904	0	44.2184	32.9313	36.5266	51.3171	5.33025	17.8666	-21.2051	low
CGGA_2002	1.56712	1	117.759	41.3651	3.63485	42.9332	5.48028	9.92804	21.0032	high
CGGA_2006	1.71507	1	198.337	62.6115	15.0571	28.5864	6.82548	25.5303	67.4338	high
CGGA_2013	0.380822	1	82.6742	41.621	0.0213016	29.3606	5.2615	28.4352	24.634	high
CGGA_2046	0.687671	1	149.374	102.864	31.8327	37.826	5.52126	54.1625	55.2146	high
CGGA_2079	2.6411	0	200.045	206.644	122.109	51.1142	11.7119	44.1588	51.4358	high
CGGA_2081	2.63288	0	124.828	49.8666	10.2768	30.9097	5.13907	41.4175	42.9712	high
CGGA_2121	0.947945	1	100.124	210.431	1.06639	24.5622	4.19859	42.1989	70.431	high
CGGA_2129	2.26849	0	85.429	48.4376	32.4225	50.1034	6.96479	10.985	-3.94238	low
CGGA_235	6.41096	1	379.087	45.7788	0.565526	44.591	3.48904	23.2068	128.291	high
CGGA_236	1.93425	0	415.504	20.0676	32.1081	31.9636	5.45292	34.9857	140.653	high
CGGA_241	13.1753	0	192.237	103.844	5.69366	44.6306	3.11079	11.6533	61.483	high
CGGA_243	8.15616	0	413.394	48.9182	134.947	34.291	10.863	19.3341	105.885	high
CGGA_245	0.871233	1	293.359	263.014	19.3178	57.0013	4.56524	54.4036	130.304	high
CGGA_247	1.66849	1	314.412	24.7812	18.9024	65.732	3.79778	7.40028	73.7649	high
CGGA_251	3.5589	0	228.975	31.0725	35.8815	62.5201	3.47065	34.1962	48.8481	high
CGGA_252	0.452055	0	359.181	58.9952	30.6249	65.793	7.75609	19.9316	95.5283	high
CGGA_254	13.1315	0	308.624	41.7296	7.47958	50.4458	4.91622	15.7605	90.7431	high
CGGA_256	0.432877	0	467.569	51.5907	6.6349	43.6908	4.03775	19.9991	161.01	high
CGGA_261	11.3151	0	275.417	62.3958	29.8784	45.7474	4.77748	12.1619	77.6634	high
CGGA_265	10.8466	0	65.2731	55.3402	14.2747	37.994	4.1885	25.9956	10.188	high
CGGA_267	3.76438	1	326.629	87.9025	43.3966	51.8525	5.72385	14.9274	94.256	high
CGGA_269	8.03288	0	490.007	373.953	0.974627	35.0332	3.56582	35.6503	241.336	high
CGGA_273	7.21918	1	305.232	464.918	121.339	57.6733	7.4488	30.1319	132.399	high
CGGA_276	1.44931	0	245.3	43.3676	21.5834	63.9401	5.64361	14.0899	51.9888	high
CGGA_277	12.9836	0	75.416	37.1331	52.0437	80.107	5.80503	11.1184	-35.8415	low
CGGA_279	3.6	1	53.2631	133.739	39.8798	70.4752	7.29935	15.9334	-16.0782	low
CGGA_28	3.02192	1	66.1593	255.339	33.8057	42.3468	5.36534	10.6087	32.1147	high
CGGA_283	9.50685	1	266.249	157.258	8.19068	44.9022	4.77485	15.6553	99.0704	high
CGGA_288	2.89589	1	89.6208	64.5238	23.2996	34.0937	4.69939	38.0713	25.3025	high
CGGA_290	12.9452	0	459.654	39.3402	26.9821	35.432	4.50694	14.8368	153.91	high
CGGA_300	6.02466	1	235.55	67.9401	24.2668	47.6592	2.58913	9.09567	63.9026	high
CGGA_314	7.03562	1	372.265	24.2668	24.437	53.8025	5.22911	23.3205	107.443	high
CGGA_320	8.23288	1	300.716	55.2961	19.3991	41.9794	5.54438	16.0683	92.5513	high
CGGA_323	11.8849	0	135.813	73.8342	1.96799	82.0422	3.54326	5.0365	6.07811	high
CGGA_330	3.07123	1	331.841	47.6592	0.220584	38.5263	6.90992	34.9376	116.472	high
CGGA_333	4.88493	0	278.939	41.3741	22.8678	54.0673	5.68427	26.6139	75.5468	high
CGGA_336	6.98356	1	127.073	71.4434	0.605599	51.7865	8.68092	41.5943	33.1843	high
CGGA_337	2.76164	1	239.461	30.8988	23.6542	40.5218	4.75813	29.0486	69.3039	high
CGGA_358	0.334247	1	49.2409	36.0528	6.55767	64.0586	5.99506	16.4291	-20.4246	low
CGGA_369	12.6192	0	62.2832	93.2227	4.43364	42.0703	3.37004	10.7366	11.054	high
CGGA_400	3.61918	1	322.9	74.8264	14.7156	45.6643	3.13218	23.1148	107.365	high
CGGA_406	0.246575	1	173.596	28.1302	1.29617	51.9921	4.71801	5.58781	33.4072	high
CGGA_42	7.7589	1	225.113	54.1769	33.4026	58.1979	6.96805	22.769	49.0222	high
CGGA_420	9.6274	0	245.977	44.545	14.8918	25.0782	10.833	24.0147	81.8711	high
CGGA_426	4.27397	1	736.695	377.256	0.141866	45.2189	3.08155	39.6505	331.879	high
CGGA_431	12.3699	0	379.087	28.1996	72.8248	53.3181	8.79031	39.0555	100.671	high
CGGA_446	12.3507	0	424.086	8.29722	91.7956	32.475	8.19884	11.9118	115.204	high
CGGA_448	0.969863	1	335.91	94.8199	2.67989	52.2539	3.53028	55.9505	125.566	high
CGGA_457	0.205479	1	113.789	135.986	1.39351	37.3212	6.04941	6.58686	39.6651	high
CGGA_458	1.14794	1	243.932	175.477	57.7507	50.8235	5.20003	17.2292	76.04	high
CGGA_479	12.1781	0	385.925	428.353	29.2204	47.3038	4.65518	27.7017	190.942	high
CGGA_482	6.87945	1	199.175	80.3999	150.038	53.8025	7.28006	38.3006	19.6498	high
CGGA_485	6.67671	0	357.498	15.2347	40.0479	63.0602	8.49757	24.6225	87.402	high
CGGA_488	1.19178	1	194.229	1428.76	0.288418	49.1688	3.87478	23.5716	303.511	high
CGGA_490	10.4219	0	246.68	34.4737	13.956	53.6332	5.16635	18.6198	62.2444	high
CGGA_492	1.7863	0	115.612	115.49	2.28329	41.9976	5.33341	26.3573	40.3139	high
CGGA_493	6.52603	1	264.621	49.1227	10.3813	53.4134	4.05218	14.8164	72.4302	high
CGGA_501	12.1288	0	344.278	29.4115	8.32863	64.8554	8.02493	21.2817	91.5476	high
CGGA_502	12.0931	0	267.037	37.1837	48.345	25.5303	6.21866	21.1852	81.2622	high
CGGA_503	12.0822	0	201.29	47.009	15.1422	41.9262	3.95761	13.919	54.2146	high
CGGA_507	0.827397	1	85.301	248.787	9.86773	35.7051	3.7091	10.97	50.9407	high
CGGA_510	12.063	0	596.42	230.683	0.527996	42.4571	4.73672	17.7338	244.469	high
CGGA_521	1.40822	1	167.41	67.265	31.7918	32.7897	2.37503	53.4957	61.2629	high
CGGA_541	11.989	0	118.816	44.6404	0.355472	56.2229	3.0529	8.0765	14.4592	high
CGGA_543	11.9753	0	239.461	30.7561	21.8809	40.6827	3.77911	15.1229	65.5724	high
CGGA_551	11.9534	0	309.792	58.5167	43.7481	55.7714	5.58357	11.6138	78.5163	high
CGGA_560	11.9288	0	229.509	22.9196	46.9437	62.6479	8.61215	23.8477	37.3964	high
CGGA_564	1.86027	1	309.792	128.15	4.86078	54.1625	6.76436	26.2772	107.217	high
CGGA_565	9.87671	0	259.871	253.12	0.000746562	43.0259	2.90595	8.23798	116.281	high
CGGA_578	0.991781	1	511.505	41.8292	12.4407	45.2295	4.08388	69.3028	190.292	high
CGGA_580	3.81918	1	183.796	51.3832	105.547	52.7779	7.11686	35.8386	20.7925	high
CGGA_583	8.51233	1	415.504	36.1307	7.97505	27.4343	2.02542	9.27076	147.035	high
CGGA_591	4.53151	1	278.051	115.116	8.08107	43.3202	4.4056	32.2292	103.074	high
CGGA_598	10.074	1	300.716	33.3658	50.861	58.2133	9.68797	18.2495	66.2229	high
CGGA_599	1.14521	1	391.386	53.563	9.43995	49.6729	4.78646	16.037	125.039	high
CGGA_601	3.10411	1	244.614	44.3754	7.80199	66.5636	6.0643	7.38578	51.2813	high
CGGA_603	0.460274	0	384.216	106.476	1.07365	47.5804	2.67875	129.92	175.911	high
CGGA_605	11.7808	0	337.212	27.5569	9.50219	55.4292	3.59267	56.9858	110.07	high
CGGA_607	3.80548	0	405.098	21.5956	101.333	57.4838	7.78724	18.9158	92.4723	high
CGGA_616	2.60822	1	490.007	253.12	0.0685658	47.637	2.83747	20.3634	206.047	high
CGGA_619	1.50685	1	101.144	63.2924	8.84697	41.4807	4.42131	18.579	21.8111	high
CGGA_625	6.75343	1	53.8025	17.3226	42.8022	52.4157	4.72351	19.1154	-22.007	low
CGGA_630	11.7808	0	293.359	174.532	70.5214	60.9145	5.9434	19.5278	84.5074	high
CGGA_632	1.57808	1	393.215	115.427	11.3671	19.7836	2.63495	22.1888	161.261	high
CGGA_633	4.96438	1	563.783	50.3236	8.2835	35.271	3.00324	11.9075	201.434	high
CGGA_634	7.2137	1	188.07	79.7003	11.9641	46.1763	3.58394	10.9768	52.1186	high
CGGA_635	11.6794	0	370.638	20.7622	12.8819	57.3562	5.16207	17.3877	104.871	high
CGGA_638	6.53699	0	267.037	11.8816	42.9607	25.2451	5.97102	33.5953	82.7848	high
CGGA_641	9.3452	1	272.046	6.33199	79.6122	32.6757	3.81852	17.8102	64.349	high
CGGA_642	11.6411	0	321.63	34.7261	28.5426	45.7788	4.75392	12.5227	90.9992	high
CGGA_643	0.906849	1	236.869	14.4798	126.317	38.347	8.27257	66.2794	48.7493	high
CGGA_652	1.30411	1	78.1173	69.4331	25.9874	47.1826	5.09289	29.8217	8.59039	high
CGGA_655	11.5918	0	242.003	69.2789	62.2832	67.6833	4.91819	9.53074	40.3944	high
CGGA_659	2	0	128.319	107.423	0.711252	58.1817	3.29469	6.28716	27.2069	high
CGGA_662	0.778082	1	312.003	23.9162	15.6976	53.0893	7.01686	16.9876	83.6563	high
CGGA_663	11.5343	0	172.084	43.148	16.7	53.916	6.08986	10.1568	30.5229	high
CGGA_666	6.84657	1	324.15	32.7538	33.5387	31.1918	5.66383	12.1519	99.8846	high
CGGA_671	11.548	0	341.433	38.652	22.8643	59.9995	6.81239	9.98575	88.5271	high
CGGA_675	11.5343	0	487.135	55.9649	176.085	45.2801	6.12443	23.5749	121.083	high
CGGA_678	1.05753	1	417.595	119.35	0.379371	33.4716	4.57475	75.7035	181.601	high
CGGA_685	8.87397	1	405.098	350.122	189.945	48.5074	4.40042	10.0368	132.976	high
CGGA_689	11.4904	0	579.351	167.964	14.6671	56.6642	4.65819	17.3017	212.403	high
CGGA_694	3.27123	1	238.183	57.8953	56.9389	37.8036	4.52733	30.8217	67.1683	high
CGGA_698	5.07123	1	259.082	56.0853	69.9778	53.8161	5.51917	21.241	55.9445	high
CGGA_703	3.71233	1	125.739	98.7598	1.3291	25.0782	4.60035	45.8738	60.6815	high
CGGA_704	7.04657	1	256.791	39.286	403.157	57.3878	5.73978	8.02309	-47.4775	low
CGGA_705	4.12877	1	200.486	85.8308	30.3604	48.4376	4.32173	24.9201	55.5664	high
CGGA_707	9.03836	1	337.212	78.4515	9.55359	33.6136	4.45625	14.9374	119.879	high
CGGA_715	9.39452	0	250.217	87.9025	16.3016	55.5302	3.5633	9.27398	69.169	high
CGGA_720	3.44658	1	56.4662	25.6719	7.38495	46.9986	3.62976	11.0128	-7.81465	low
CGGA_721	6.99178	1	253.86	78.511	16.7264	43.7197	4.76738	14.0865	78.0017	high
CGGA_724	11.3616	0	63.6931	61.735	40.8428	46.9117	6.06657	16.9065	-7.36129	low
CGGA_725	11.3616	0	260.686	36.8076	0.00201375	47.4819	3.8499	14.9031	75.9552	high
CGGA_727	2.80274	1	329.245	104.084	2.01028	36.3394	3.82205	25.9374	125.763	high
CGGA_730	5.80274	1	129.298	86.3089	11.6947	39.6754	5.10292	19.901	37.33	high
CGGA_738	11.3206	0	326.629	317.934	167.41	47.053	2.91789	181.02	163.445	high
CGGA_752	10.0822	0	340.102	26.3321	0.678291	56.6796	5.24516	22.1533	99.5149	high
CGGA_757	2.86849	1	186.455	79.2966	25.8854	53.2354	4.10162	12.7721	42.7929	high
CGGA_760	11.2603	0	312.003	30.7125	27.1504	22.4447	4.19859	27.3471	109.008	high
CGGA_762	11.2466	0	300.716	39.9283	33.8852	48.6379	4.19532	9.64147	79.7412	high
CGGA_763	0.873973	0	161.783	137.341	0.798487	33.5828	2.86904	7.48291	63.7482	high
CGGA_766	11.2411	0	326.629	80.994	123.515	63.8468	7.09533	21.887	63.7026	high
CGGA_780	2.52877	1	82.6124	54.6326	0.0742534	45.5697	3.82272	15.1521	11.8424	high
CGGA_785	9.63562	1	248.098	29.8573	41.3829	48.4376	4.74023	16.1359	57.5068	high
CGGA_791	0.690411	1	373.953	59.4296	17.8225	56.3903	3.44672	30.3918	118.062	high
CGGA_796	1.53151	0	556.298	59.4979	1.71888	25.2571	3.46648	31.5202	215.531	high
CGGA_799	5.11781	1	107.744	33.2621	34.4542	27.8168	8.14048	31.9636	23.6116	high
CGGA_807	11.0685	0	124.986	76.7491	5.74342	56.7863	2.34155	5.64165	20.4051	high
CGGA_809	3.43014	1	85.1708	75.3667	41.4993	45.4662	5.28249	20.4364	5.98419	high
CGGA_810	1.50959	1	331.841	628.084	0.281699	26.9602	2.6316	49.5031	237.48	high
CGGA_812	11.0548	0	242.641	60.6879	27.0257	33.9992	3.77541	41.5507	84.5638	high
CGGA_815	6.07945	1	401.19	42.7462	23.0937	39.3817	4.41633	52.0835	142.969	high
CGGA_818	11.0329	0	284.514	1252.68	2.26885	46.7589	4.27202	9.37326	302.618	high
CGGA_825	2.29041	1	60.2915	80.872	77.4018	40.8682	3.32794	13.8286	-10.2212	low
CGGA_834	10.9945	0	456.997	62.2451	5.93314	58.3082	4.25944	46.4565	157.498	high
CGGA_835	1.41644	0	370.638	20.1155	44.7713	46.9986	8.25358	32.0965	106.215	high
CGGA_838	10.989	0	320.345	30.4234	46.6483	43.4565	7.87685	13.5888	84.6027	high
CGGA_843	10.9726	0	401.19	35.3388	63.6334	49.2283	4.93029	13.3114	109.809	high
CGGA_846	8.19452	0	40.4649	43.0638	5.82375	50.2876	4.96416	11.9004	-13.3697	low
CGGA_852	0.463014	1	362.516	268.69	2.46808	34.2398	6.62343	16.9354	164.756	high
CGGA_856	3.55342	0	279.862	6.93569	52.6166	46.4972	7.12753	20.3127	63.7032	high
CGGA_858	10.9151	0	335.91	30.4968	8.97626	58.1029	2.92797	11.3272	93.2208	high
CGGA_861	2.44658	1	203.934	64.5619	0.582112	32.3577	4.04765	20.7345	71.5253	high
CGGA_863	5.67945	1	143.132	97.6182	0.608114	55.3111	4.89523	8.35959	32.8485	high
CGGA_864	10.8959	0	253.86	39.3256	5.91575	50.3236	3.75478	23.9052	73.2444	high
CGGA_867	1.00548	1	77.3462	48.2281	31.3421	45.8638	4.38837	16.7089	-0.0748738	low
CGGA_871	10.8603	0	352.941	27.2256	11.5686	53.873	6.14594	23.1995	103.363	high
CGGA_881	0.690411	1	237.515	380.794	42.4942	41.6299	3.93861	26.8239	125.579	high
CGGA_882	2.76164	0	147.414	80.107	9.9183	49.2625	3.43389	8.49757	34.112	high
CGGA_884	3.09863	1	295.959	30.0959	35.4937	50.861	5.40885	14.4374	74.9057	high
CGGA_888	1.83288	1	109.842	29.8165	43.8165	38.3006	8.62883	5.59841	4.40945	high
CGGA_889	10.8027	0	143.734	41.5255	24.9278	63.8292	3.95565	9.18999	11.0571	high
CGGA_890	8.16986	1	200.045	53.0893	25.6678	32.7299	2.47654	16.1551	60.2432	high
CGGA_892	1.2274	0	330.545	16.3471	130.387	57.8953	5.87501	27.3605	58.5674	high
CGGA_893	8.65753	1	243.299	49.2158	18.8133	61.735	6.25954	11.769	53.4017	high
CGGA_898	4.55616	1	326.629	49.6113	11.6631	40.1057	3.96095	11.1332	104.406	high
CGGA_901	2.54521	1	160.228	42.2453	57.0629	39.8154	2.97434	16.0096	28.7675	high
CGGA_903	3.9863	1	384.216	107.854	15.5317	85.7619	4.83427	12.9653	103.588	high
CGGA_904	2.12055	1	380.794	267.037	36.5555	43.5231	2.3266	14.5671	157.575	high
CGGA_905	8.69589	1	347.214	43.4368	43.9535	41.0838	5.3604	21.8256	104.293	high
CGGA_908	6.67397	1	312.003	76.6657	53.859	57.4986	5.30615	15.6472	80.1827	high
CGGA_909	10.7397	0	342.861	45.4037	22.8277	52.2141	5.93234	19.1839	99.5943	high
CGGA_D04	10.1288	0	264.621	48.7078	39.8549	50.2876	6.84533	14.7791	64.5045	high
CGGA_D07	10.1123	0	218.205	48.5074	38.6908	35.5475	5.63799	16.9354	58.9272	high
CGGA_D11	2.26575	1	385.925	52.5496	0.231523	25.8187	1.9	213.772	211.695	high
CGGA_D15	10.052	0	351.562	51.5249	124.1	39.3568	6.62511	15.9125	83.5851	high
CGGA_D16	0.715068	1	231.905	380.794	0.182726	42.181	2.75506	44.8921	141.708	high
CGGA_D19	0.813699	1	403.157	28.3126	5.0852	64.8354	5.46831	27.1375	118.741	high
CGGA_D20	6.48493	1	243.932	71.6512	10.7951	37.4077	4.65579	10.0597	77.7724	high
CGGA_D21	3.30959	1	368.914	66.3207	26.3831	47.6834	7.62236	63.4793	129.637	high
CGGA_D24	2.29315	1	333.15	53.8025	58.5502	21.7679	5.42316	21.4599	110.292	high
CGGA_D27	10	0	401.19	60.3431	28.7886	56.5568	6.89594	14.511	117.828	high
CGGA_D28	2.35616	1	127.833	58.3387	48.1351	57.4838	5.61961	17.7908	7.84839	high
CGGA_D29	9.98082	0	359.181	50.7221	18.6301	37.5851	3.17853	16.5341	119.422	high
CGGA_D33	0.317808	1	407.155	230.683	42.4114	44.6603	2.35463	22.0385	161.282	high
CGGA_D40	9.74521	0	313.21	27.2479	10.9023	31.6946	5.25254	14.6001	101.691	high
CGGA_D44	0.857534	1	195.819	80.2256	9.91262	50.7348	4.96147	42.3468	62.2845	high
CGGA_D45	2.3452	0	282.589	18.3887	39.022	35.5001	5.11478	12.7173	77.2117	high
CGGA_D46	0.821918	1	537.954	57.1095	41.3918	58.696	4.46254	11.2075	165.582	high
CGGA_D47	2.87123	1	393.215	285.46	20.7918	46.8027	6.70272	30.8217	170.295	high
CGGA_D48	0.605479	1	197.043	30.2104	26.5663	35.1904	4.81521	21.1968	53.0728	high
CGGA_D50	2.14247	1	217.208	22.7553	69.2328	45.8532	6.16456	32.5518	43.0473	high
CGGA_D52	9.66849	0	261.436	8.28051	14.9012	50.9105	5.07462	17.9962	64.7388	high
CGGA_D56	0.175342	1	417.595	35.5001	13.3475	45.4449	5.41134	41.5507	142.104	high
CGGA_D58	0.49589	1	183.796	48.6963	0.217112	42.1162	4.23945	22.8001	54.5983	high
CGGA_J023	2.81644	1	266.249	71.3502	7.17925	82.4287	6.57784	7.24511	52.9784	high
CGGA_J024	9.34247	0	260.686	72.6327	3.60338	35.1636	6.74086	16.5406	88.8036	high
CGGA_J030	9.28493	0	326.629	131.209	19.5278	42.1439	3.09578	18.6736	118.682	high
CGGA_J042	3.86027	1	387.765	138.731	24.2629	35.9311	2.56685	33.0715	152.042	high
CGGA_J130	8.53699	0	171.474	62.8712	1.17205	56.542	3.47359	13.4263	39.1776	high
CGGA_J50	4.63836	1	110.525	45.9053	90.2086	53.6917	5.71127	29.2057	-6.20605	low
CGGA_J73	3.10685	1	97.6182	61.735	16.5143	40.3388	5.70349	15.4654	16.9231	high
CGGA_P103	4.52329	0	223.467	42.1899	62.5023	54.6464	7.32794	13.7744	37.3782	high
CGGA_P104	0.457534	1	271.211	38.8403	13.1774	43.7578	1.92176	15.367	80.8637	high
CGGA_P108	4.50411	0	263.014	14.3366	2.59436	55.2812	4.47167	39.1992	74.3771	high
CGGA_P110	2.19178	1	227.339	217.208	80.5182	56.5716	9.6901	15.8827	63.2527	high
CGGA_P111	4.48767	0	250.217	57.6574	55.4292	49.1452	7.02572	15.0171	57.0165	high
CGGA_P113	4.67945	0	122.401	72.2168	1.06639	53.4134	3.90256	6.67768	21.5783	high
CGGA_P115	4.45479	0	534.42	29.5928	0.0421267	23.2535	1.17893	18.5352	200.698	high
CGGA_P121	4.40548	0	30.4123	30.7561	2.33271	74.4902	8.19784	8.09552	-39.2615	low
CGGA_P122	4.48767	0	326.629	23.2962	99.482	62.2832	8.4365	34.7071	64.5056	high
CGGA_P128	4.3452	0	190.7	61.2497	0.177421	39.9116	3.77858	12.1691	57.8047	high
CGGA_P13	5.30959	0	171.474	38.9278	49.1452	49.5147	6.37015	9.92919	23.4059	high
CGGA_P131	4.3726	0	184.148	141.024	26.5879	32.896	6.54702	19.1787	67.8822	high
CGGA_P132	4.39178	0	357.498	44.2084	10.4844	49.8795	8.52485	26.7316	110.925	high
CGGA_P137	4.18082	0	184.663	35.2446	35.7965	55.7566	9.43526	25.1579	30.1892	high
CGGA_P142	4.26849	0	224.026	128.977	5.96926	48.4266	7.21846	22.3019	76.3564	high
CGGA_P144	4.27123	0	199.175	74.0158	9.55237	59.681	6.85646	13.4786	45.0469	high
CGGA_P145	0.843836	1	78.5394	238.838	0.712706	36.145	5.00431	16.4661	49.7458	high
CGGA_P147	2.36438	1	209.958	150.246	17.1742	53.2214	6.81492	21.2251	68.1522	high
CGGA_P151	4.33425	0	57.3562	102.675	24.5699	43.3202	2.81251	15.7059	6.46412	high
CGGA_P153	4.06575	0	161.12	110.582	0.0349018	13.0747	1.19999	5.904	74.0845	high
CGGA_P155	4.06301	0	344.278	137.436	1.25247	41.621	4.37926	32.8131	136.008	high
CGGA_P156	4.07671	0	175.146	222.397	104.526	57.3562	7.75609	15.5639	38.0289	high
CGGA_P157	1.28767	1	317.934	15.7583	15.42	26.6139	3.87581	14.7886	104.811	high
CGGA_P158	4.13699	0	225.93	51.292	4.44796	20.3835	1.79609	13.2851	84.0803	high
CGGA_P159	0.578082	1	490.007	67.8111	0.26168	22.6052	5.04034	27.4393	191.26	high
CGGA_P163	2.34247	1	244.614	549.036	211.406	63.2341	6.93222	124.244	127.718	high
CGGA_P165	1.63836	1	164.419	29.1908	0.436778	17.4289	3.14472	20.9579	61.2431	high
CGGA_P17	5.28767	0	216.207	197.043	39.463	43.476	5.67622	16.4768	78.9521	high
CGGA_P172	2.87397	1	322.9	61.6257	6.78823	21.2314	1.1239	7.33582	120.579	high
CGGA_P173	3.96712	0	272.046	109.609	4.88796	43.6607	5.17204	14.1768	93.7233	high
CGGA_P174	4.06027	0	254.569	55.4564	17.8449	46.6727	5.54707	21.191	73.5856	high
CGGA_P176	2.20274	0	275.417	42.6527	29.1813	52.6841	6.72349	11.6761	67.853	high
CGGA_P177	3.95069	0	156.289	43.0164	21.7459	46.8251	7.20537	13.4209	28.409	high
CGGA_P179	3.98356	0	181.02	68.6786	10.0202	51.216	3.94732	6.87549	42.7036	high
CGGA_P18	1.06027	1	225.113	289.416	0.0352161	42.9794	7.16157	21.5988	111.098	high
CGGA_P181	0.652055	1	212.348	428.353	3.69394	42.9794	4.862	13.2724	128.991	high
CGGA_P183	4.14247	0	263.843	62.5023	47.4701	44.3658	4.73672	11.7732	69.2192	high
CGGA_P185	1.37534	1	207.105	107.318	4.20882	45.9975	2.43396	29.0292	73.6765	high
CGGA_P19	5.27123	0	196.609	61.6257	31.889	64.6185	7.03715	14.6205	32.3755	high
CGGA_P20	5.26849	0	154.382	58.9625	35.432	56.269	5.10742	15.9314	22.3153	high
CGGA_P21	5.26575	0	55.9954	51.0749	17.551	45.8425	4.46926	15.1902	-4.54451	low
CGGA_P23	1.07397	1	583.613	51.9921	0.472598	17.2877	4.79139	21.3355	226.376	high
CGGA_P265	2.13425	1	264.621	367.236	0.84889	28.4866	0.703428	136.885	194.238	high
CGGA_P266	0.693151	1	192.435	109.723	14.5541	23.6951	2.35647	64.2722	93.5479	high
CGGA_P269	1.4	1	30.8111	48.8569	99.3856	48.3926	8.17997	17.835	-40.7847	low
CGGA_P27	1.13151	0	194.229	26.008	41.2148	70.295	7.27847	14.6838	18.2464	high
CGGA_P271	3.76986	0	324.15	111.21	1.1125	13.2836	2.38766	23.9822	142.077	high
CGGA_P279	3.6548	0	75.7822	20.4218	79.1836	43.0823	10.2707	14.8368	-21.6176	low
CGGA_P286	1.80274	0	74.6153	63.5192	0.39446	40.9533	7.59011	24.762	14.2739	high
CGGA_P29	0.282192	1	327.956	121.822	0.0263458	29.1073	3.26903	15.7788	131.089	high
CGGA_P3	5.82466	0	337.212	143.942	3.56582	20.5767	0.56197	38.2618	153.272	high
CGGA_P30	1.10685	1	130.227	218.705	0.15027	28.4163	5.79496	18.9929	72.0602	high
CGGA_P306	2.52603	1	111.21	58.3533	27.1723	41.0063	8.15727	19.2002	17.7366	high
CGGA_P308	1.54247	1	44.0215	56.5112	0.273163	43.651	3.86457	13.3989	-2.0376	low
CGGA_P31	5.1589	0	53.1418	212.348	1.15981	35.3923	3.16097	26.5489	40.2543	high
CGGA_P311	3.41644	0	71.5342	301.793	8.98176	43.0728	6.09461	46.8466	60.8062	high
CGGA_P314	3.39178	0	57.8167	27.6968	31.0885	41.9262	13.7903	22.7967	-12.7762	low
CGGA_P315	1.23562	1	45.8108	40.7494	28.3685	45.4037	5.06271	11.7059	-14.6204	low
CGGA_P319	1.39178	1	218.205	67.0965	22.0549	45.384	5.75864	44.1205	69.0714	high
CGGA_P326	3.33425	0	47.8423	47.0195	15.1441	54.702	7.50274	17.9651	-15.1942	low
CGGA_P328	1.58904	1	86.1088	1596.3	0.114342	50.014	5.01474	23.0164	290.51	high
CGGA_P337	1.88767	1	218.205	84.1625	11.2103	39.742	4.37102	37.4667	77.8575	high
CGGA_P338	3.28219	0	169.987	104.939	2.69533	39.0471	4.12648	27.7989	62.7119	high
CGGA_P346	1.43014	0	66.0377	120.046	25.7902	48.2746	4.50694	41.0664	16.5815	high
CGGA_P356	1.5589	1	62.4848	14.1444	202.157	57.8167	11.9995	11.44	-74.793	low
CGGA_P358	3.2	0	60.5666	147.642	5.4551	39.3329	3.27971	40.4314	32.0819	high
CGGA_P364	1.35616	1	58.1817	150.918	11.883	48.5305	4.44076	47.2594	24.9537	high
CGGA_P388	0.80274	1	143.132	270.377	4.98162	36.5626	5.63644	32.5279	83.9613	high
CGGA_P392	3.01096	0	249.461	32.2407	8.73691	47.1826	6.77094	30.5183	71.9239	high
CGGA_P399	2.9863	0	118.555	71.6512	37.6225	44.2279	7.38578	26.8547	20.9208	high
CGGA_P416	2.92877	0	198.757	40.0307	6.17135	41.34	7.60558	29.8421	57.8245	high
CGGA_P421	0.843836	1	127.219	159.979	28.6295	48.1249	4.84011	9.90074	35.8957	high
CGGA_P422	2.98904	0	312.003	51.6171	1.08933	40.8849	7.48291	39.022	108.606	high
CGGA_P437	2.80274	0	246.68	53.7194	47.8646	48.7302	8.92061	33.0778	62.1988	high
CGGA_P438	2.80274	0	202.379	66.362	97.7938	39.5842	5.42803	37.4149	43.9172	high
CGGA_P439	2.8	0	273.683	64.2135	14.6333	39.6255	8.31002	87.41	109.164	high
CGGA_P446	2.76438	0	192.633	6.69172	66.4843	21.4566	13.1902	21.1118	40.1205	high
CGGA_P461	1.6411	1	140.243	105.655	31.5033	32.1653	2.71422	22.7588	47.5209	high
CGGA_P468	2.66849	0	182.769	11.6054	43.3582	52.2539	4.86441	49.3223	36.9392	high
CGGA_P483	0.819178	1	153.217	35.3663	39.4386	40.3388	6.51118	20.4273	28.4241	high
CGGA_P492	2.56986	0	240.731	22.9919	15.1404	35.9789	7.74608	30.3761	72.381	high
CGGA_P5	1.03562	1	261.436	305.232	10.5469	33.028	3.3777	40.3552	141.14	high
CGGA_P500	2.54794	0	263.843	37.1907	40.6485	46.3273	9.58483	19.0995	64.334	high
CGGA_P501	2.53699	0	195.819	58.1979	12.8395	50.336	7.07528	21.717	49.3031	high
CGGA_P505	2.53151	0	128.817	54.7586	86.8643	40.2625	6.61288	17.2386	8.26417	high
CGGA_P508	1.03288	1	139.305	65.354	29.9044	49.8185	7.61294	18.0914	22.8071	high
CGGA_P510	2.49863	0	200.045	80.052	2.20402	38.7774	3.83052	28.4631	70.5805	high
CGGA_P520	2.42192	0	185.913	16.6293	49.2409	46.8466	8.59474	29.6085	32.0246	high
CGGA_P568	0.59726	1	175.477	21.5357	185.578	42.9054	7.33669	16.6711	-9.6337	low
CGGA_P594	0.230137	1	218.705	97.0961	0.332397	36.8366	2.43429	30.8658	84.54	high
CGGA_P604	0.717808	1	119.904	34.9588	4.25389	35.8885	4.72541	32.5863	33.7643	high
CGGA_P633	1.85206	0	265.443	76.5302	35.4731	40.5478	6.37739	20.3603	80.2288	high
CGGA_P83	4.65205	0	80.7533	123.515	32.0217	44.6907	6.12133	16.7371	14.3255	high
CGGA_P84	4.6411	0	263.843	72.2168	75.4936	55.5006	7.82359	18.16	55.3509	high
CGGA_P86	4.6411	0	257.57	22.565	40.9194	49.0264	8.55495	21.4816	58.7819	high
CGGA_P93	4.59726	0	235.55	36.548	38.6986	51.8768	6.70191	15.0611	50.4591	high
CGGA_P98	0.868493	1	54.56	146.992	5.15889	47.9546	4.08903	14.2093	14.0878	high
