# Supplementary material for: Prognostic value of four immune-related genes in lower-grade gliomas: a biomarker discovery study
Source: Front Genet. 2024 Aug 12;15:1403587. doi: 10.3389/fgene.2024.1403587 (PMC11347950; doi:10.3389/fgene.2024.1403587)
Supplement: Supplementary file 2 [file Table1.XLSX]

## Sheet: riskScore
id	futime	fustat	PSMC6	CANX	RFXAP	TAP1	HSPA1B	KLRC2		id	PSMC6	CANX	RFXAP	TAP1	HSPA1B	KLRC2		PSMC6*coef	CANX*coef	RFXAP*coef	TAP1*coef	HSPA1B*coef	KLRC2*coef	riskScore	risk
TCGA-CS-4938-01	9.79167	0	5.873	138.963	5.0231	6.0283	10.7801	4.6781		coef	-0.71285	0.38625	-0.68077	0.341	0.18073	-0.27702		-4.18657	53.6745	-3.41958	2.05565	1.94829	-1.29593	48.7764	high
TCGA-CS-4941-01	0.641089	1	3.7258	155.338	7.0871	25.5414	11.9854	0.1416										-2.65594	59.9994	-4.82469	8.70962	2.16612	-0.039226	63.3553	high
TCGA-CS-4942-01	3.65749	1	3.9815	155.755	5.3048	20.4652	6.4665	14.1833										-2.83821	60.1604	-3.61135	6.97863	1.16869	-3.92906	57.9292	high
TCGA-CS-4943-01	3.0301	1	7.7174	145.949	7.7452	5.2967	5.9385	122.352										-5.50135	56.3727	-5.2727	1.80617	1.07327	-33.894	14.5841	high
TCGA-CS-4944-01	5.00816	0	6.6898	142.724	4.5083	8.3583	13.4334	5.2683										-4.76882	55.127	-3.06912	2.85018	2.42782	-1.45942	51.1077	high
TCGA-CS-5390-01	5.38394	0	6.7242	131.011	7.1692	5.1567	6.6535	14.9145										-4.79335	50.6029	-4.88058	1.75843	1.20249	-4.13161	39.7583	high
TCGA-CS-5393-01	3.34791	0	6.3453	102.075	4.9029	3.2841	8.2744	18.9694										-4.52325	39.4263	-3.33775	1.11988	1.49543	-5.2549	28.9257	high
TCGA-CS-5394-01	0.0219176	0	6.6281	168.575	6.9639	10.1883	3.2132	3.6808										-4.72484	65.112	-4.74081	3.47421	0.580722	-1.01966	58.6816	high
TCGA-CS-5395-01	1.75067	1	6.0662	179.823	5.8603	8.2265	9.2172	0.1327										-4.32429	69.4566	-3.98952	2.80524	1.66582	-0.0367606	65.577	high
TCGA-CS-5396-01	4.46844	0	5.891	160.359	3.4527	23.0904	5.7942	4.3851										-4.1994	61.9388	-2.35049	7.87383	1.04719	-1.21476	63.0952	high
TCGA-CS-5397-01	0.531501	1	7.8682	189.698	4.0035	6.2673	8.4809	0.4387										-5.60885	73.2709	-2.72546	2.13715	1.53275	-0.121529	68.485	high
TCGA-CS-6186-01	1.47396	1	7.9592	148.495	6.8141	14.6505	11.4618	0										-5.67372	57.3563	-4.63883	4.99582	2.07149	0	54.1111	high
TCGA-CS-6188-01	2.23011	1	6.7554	218.139	4.7551	14.5034	9.9353	0.0486										-4.81559	84.2561	-3.23713	4.94566	1.79561	-0.0134632	82.9312	high
TCGA-CS-6290-01	3.11503	1	6.3685	97.4536	5.0761	13.2713	8.5104	0										-4.53979	37.6415	-3.45566	4.52551	1.53808	0	35.7096	high
TCGA-CS-6666-01	3.91229	0	6.7054	132.672	2.7195	10.9345	19.0845	4.586										-4.77994	51.2444	-1.85135	3.72866	3.44914	-1.27041	50.5205	high
TCGA-CS-6667-01	4.02461	0	7.9809	128.657	7.0193	7.1959	5.4691	13.5041										-5.68918	49.6938	-4.77853	2.4538	0.98843	-3.74091	38.9274	high
TCGA-CS-6668-01	4.1616	0	3.7945	133.103	10.1188	9.301	2.4181	18.3535										-2.70491	51.411	-6.88858	3.17164	0.437023	-5.08429	40.3418	high
TCGA-CS-6669-01	4.09311	0	7.5723	60.9128	2.567	2.143	9.874	0.2399										-5.39791	23.5276	-1.74754	0.730763	1.78453	-0.0664571	18.831	high
TCGA-CS-6670-01	3.90681	0	5.9038	122.717	4.8115	9.6045	21.7511	10.5175										-4.20852	47.3996	-3.27552	3.27513	3.93108	-2.91356	44.2082	high
TCGA-DB-5270-01	10.2273	0	6.6027	103.899	3.7207	7.5948	11.7531	5.1487										-4.70673	40.131	-2.53294	2.58983	2.12414	-1.42629	36.179	high
TCGA-DB-5273-01	6.83006	0	5.8626	129.333	5.14	12.4251	14.5077	10.9716										-4.17915	49.955	-3.49916	4.23696	2.62198	-3.03935	46.0963	high
TCGA-DB-5274-01	6.27116	0	8.5961	52.0764	5.5105	3.2383	8.9861	36.3312										-6.12773	20.1145	-3.75138	1.10426	1.62406	-10.0645	2.89925	high
TCGA-DB-5275-01	3.99448	0	8.0529	111.879	3.4492	9.8595	65.5025	28.2579										-5.74051	43.2135	-2.34811	3.36209	11.8383	-7.828	42.4972	high
TCGA-DB-5276-01	6.07665	0	6.4151	101.074	4.2689	11.0964	13.8864	4.5532										-4.573	39.0398	-2.90614	3.78387	2.50969	-1.26133	36.5928	high
TCGA-DB-5277-01	4.23831	1	7.5732	105.535	2.9436	6.5163	6.3592	0.1601										-5.39856	40.7628	-2.00391	2.22206	1.1493	-0.0443509	36.6873	high
TCGA-DB-5278-01	7.59444	0	7.1677	149.553	5.8387	6.2713	8.2044	16.0028										-5.10949	57.7647	-3.97481	2.13851	1.48278	-4.4331	47.8686	high
TCGA-DB-5279-01	3.70955	0	6.3735	148.287	6.4259	7.3937	17.8229	1.7062										-4.54335	57.2759	-4.37456	2.52125	3.22113	-0.472652	53.6278	high
TCGA-DB-5280-01	3.04654	0	7.4227	164.752	5.8852	8.1235	26.7641	0.0324										-5.29127	63.6355	-4.00647	2.77011	4.83708	-0.00897545	61.936	high
TCGA-DB-5281-01	6.52322	0	6.6022	114.3	5.3618	9.7505	12.7096	0										-4.70638	44.1482	-3.65015	3.32492	2.29701	0	41.4136	high
TCGA-DB-A4X9-01	3.86845	0	6.9037	116.717	8.2865	9.5727	234.044	4.0806										-4.9213	45.0819	-5.6412	3.26429	42.2988	-1.13041	78.9521	high
TCGA-DB-A4XA-01	1.56985	0	7.2193	130.33	6.3132	8.7761	10.5594	9.6854										-5.14628	50.3401	-4.29784	2.99265	1.9084	-2.68305	43.114	high
TCGA-DB-A4XB-01	2.51778	0	7.3243	117.864	7.8255	7.5239	9.741	8.4759										-5.22113	45.5248	-5.32737	2.56565	1.76049	-2.34799	36.9545	high
TCGA-DB-A4XC-01	3.89311	0	7.868	115.109	6.2179	9.0466	28.2915	15.4289										-5.6087	44.4609	-4.23296	3.08489	5.11312	-4.27411	38.5431	high
TCGA-DB-A4XD-01	3.31503	0	7.7299	124.583	6.5024	4.9796	7.275	22.5106										-5.51026	48.1203	-4.42664	1.69804	1.31481	-6.23589	34.9604	high
TCGA-DB-A4XE-01	3.12051	0	7.4674	140.941	5.7426	6.5888	8.9778	23.4635										-5.32314	54.4386	-3.90939	2.24678	1.62256	-6.49986	42.5755	high
TCGA-DB-A4XF-01	2.79723	0	6.8586	133.138	6.4076	11.6153	18.3126	4.4455										-4.88915	51.4245	-4.3621	3.96082	3.30964	-1.23149	48.2122	high
TCGA-DB-A4XG-01	6.07939	0	9.0764	124.492	7.6818	8.1676	5.659	0.0375										-6.47011	48.0849	-5.22954	2.78515	1.02275	-0.0103882	40.1828	high
TCGA-DB-A4XH-01	2.63559	0	6.7681	88.833	7.3662	6.7137	6.5477	4.0172										-4.82464	34.3117	-5.01469	2.28937	1.18337	-1.11284	26.8323	high
TCGA-DB-A64L-01	2.01642	0	8.7456	103.371	5.2157	13.6469	12.7225	11.3087										-6.2343	39.927	-3.55069	4.65359	2.29934	-3.13274	33.9622	high
TCGA-DB-A64O-01	2.12326	1	5.3807	141.831	6.7524	6.0982	58.4073	0.0958										-3.83563	54.7823	-4.59683	2.07949	10.556	-0.0265385	58.9587	high
TCGA-DB-A64P-01	2.50956	0	8.4834	106.585	6.489	12.5672	26.5399	9.4491										-6.04739	41.1683	-4.41752	4.28542	4.79656	-2.61759	37.1678	high
TCGA-DB-A64Q-01	0.498625	0	10.3816	138.32	8.8076	11.2058	79.21	21.048										-7.40052	53.4262	-5.99595	3.82118	14.3156	-5.83072	52.3358	high
TCGA-DB-A64R-01	2.61641	0	9.7968	122.228	8.8287	8.4866	4.7241	13.7437										-6.98365	47.2106	-6.01031	2.89393	0.853787	-3.80728	34.157	high
TCGA-DB-A64S-01	2.28765	0	9.3913	116.528	7.2182	11.6167	6.8556	14.8026										-6.69459	45.0089	-4.91393	3.96129	1.23901	-4.10062	34.5001	high
TCGA-DB-A64U-01	2.31778	0	9.7911	123.06	7.2844	7.6568	32.2104	23.9139										-6.97959	47.532	-4.959	2.61097	5.82139	-6.62463	37.4012	high
TCGA-DB-A64V-01	2.43559	0	8.0067	92.0251	6.725	12.1856	21.0547	6.8985										-5.70758	35.5447	-4.57818	4.15529	3.80522	-1.91102	31.3084	high
TCGA-DB-A64W-01	1.19999	1	11.1154	95.8901	9.8758	3.5086	6.034	8.6775										-7.92361	37.0376	-6.72315	1.19643	1.09052	-2.40384	22.2739	high
TCGA-DB-A64X-01	1.54245	0	9.3934	82.551	5.6837	8.2954	11.6922	14.7436										-6.69609	31.8853	-3.86929	2.82873	2.11313	-4.08427	22.1775	high
TCGA-DB-A75K-01	1.00821	0	6.3448	84.0737	5.3628	52.0994	9.638	3.1852										-4.52289	32.4735	-3.65083	17.7659	1.74188	-0.882364	42.9251	high
TCGA-DB-A75L-01	0.936976	0	9.0021	62.2059	7.0385	6.1793	15.7956	4.1469										-6.41715	24.027	-4.7916	2.10714	2.85474	-1.14877	16.6314	high
TCGA-DB-A75M-01	1.49039	0	6.6429	110.595	4.8137	7.1319	15.0604	3.1578										-4.73539	42.7172	-3.27702	2.43198	2.72187	-0.874774	38.9838	high
TCGA-DB-A75O-01	2.56162	0	4.8774	91.9479	3.1462	10.6141	16.0319	2.6659										-3.47685	35.5149	-2.14184	3.61941	2.89745	-0.738508	35.6745	high
TCGA-DB-A75P-01	1.34793	0	4.9687	115.046	3.0374	7.6199	25.1908	0.6123										-3.54194	44.4365	-2.06777	2.59839	4.55273	-0.169619	45.8083	high
TCGA-DH-5140-01	1.663	1	4.5605	90.6023	7.8118	7.3266	13.7816	5.2823										-3.25095	34.9951	-5.31804	2.49837	2.49075	-1.4633	29.952	high
TCGA-DH-5141-01	2.65203	0	7.1941	134.718	5.5025	15.031	8.3195	7.9656										-5.12831	52.0347	-3.74594	5.12557	1.50358	-2.20663	47.5829	high
TCGA-DH-5142-01	5.32323	0	6.4292	132.145	3.448	11.8265	28.841	21.7587										-4.58306	51.0411	-2.34729	4.03284	5.21243	-6.0276	47.3284	high
TCGA-DH-5143-01	3.83831	0	6.6214	130.7	5.2511	8.381	9.9341	2.9811										-4.72006	50.4827	-3.57479	2.85792	1.79539	-0.825824	46.0154	high
TCGA-DH-5144-01	2.04929	0	7.8079	144.345	7.8238	10.9664	8.5973	25.2435										-5.56586	55.7534	-5.32621	3.73954	1.55379	-6.99295	43.1618	high
TCGA-DH-A669-01	2.51778	1	10.9288	111.981	7.9216	43.3813	11.0369	3.8134										-7.7906	43.2527	-5.39279	14.793	1.9947	-1.05639	45.8007	high
TCGA-DH-A66B-01	3.50407	0	9.2026	101.124	6.4108	8.334	25.2888	12.7126										-6.56007	39.0593	-4.36428	2.84189	4.57044	-3.52164	32.0256	high
TCGA-DH-A66D-01	2.31778	0	7.7352	97.0506	4.1043	10.2908	13.2219	29.9934										-5.51404	37.4858	-2.79408	3.50916	2.38959	-8.30877	26.7677	high
TCGA-DH-A66F-01	1.43286	0	8.465	129.138	6.4997	11.0447	6.2882	11.0373										-6.03428	49.8797	-4.4248	3.76624	1.13647	-3.05755	41.2658	high
TCGA-DH-A66G-01	1.43286	0	7.483	86.2623	4.8497	9.4117	5.8382	11.4369										-5.33426	33.3188	-3.30153	3.20939	1.05514	-3.16825	25.7793	high
TCGA-DH-A7UR-01	4.5205	0	8.1098	91.0667	6.7011	8.079	10.9429	6.6866										-5.78107	35.1745	-4.56191	2.75494	1.97771	-1.85232	27.7119	high
TCGA-DH-A7US-01	1.93423	0	7.5104	124.832	5.2779	9.2707	6.9511	8.5115										-5.35379	48.2165	-3.59304	3.16131	1.25627	-2.35786	41.3294	high
TCGA-DH-A7UT-01	1.45478	1	7.5954	88.2811	5.4012	6.5966	41.524	9.3134										-5.41438	34.0986	-3.67697	2.24944	7.50463	-2.58	32.1813	high
TCGA-DH-A7UU-01	1.14245	0	7.9423	59.9989	4.7786	5.6348	11.455	9.137										-5.66167	23.1746	-3.25313	1.92147	2.07026	-2.53113	15.7204	high
TCGA-DH-A7UV-01	1.55067	0	7.4823	83.808	5.3138	5.3212	5.8485	12.5953										-5.33376	32.3708	-3.61748	1.81453	1.057	-3.48915	22.802	high
TCGA-DU-5847-01	1.50135	0	4.9613	182.585	4.9043	17.5972	15.5426	0.042										-3.53666	70.5236	-3.3387	6.00065	2.80901	-0.0116348	72.4463	high
TCGA-DU-5849-01	1.21369	0	6.7949	110.605	5.2223	9.8446	17.7103	8.3985										-4.84374	42.7212	-3.55519	3.35701	3.20078	-2.32655	38.5535	high
TCGA-DU-5852-01	0.561638	1	4.3079	143.184	3.5459	12.6036	35.3207	5.0457										-3.07089	55.3049	-2.41394	4.29783	6.38351	-1.39776	59.1036	high
TCGA-DU-5853-01	1.11506	0	7.4354	132.714	5.1329	3.7174	11.0723	13.6217										-5.30032	51.2607	-3.49432	1.26763	2.0011	-3.77348	41.9613	high
TCGA-DU-5854-01	0.704102	0	5.8497	148.981	3.5801	13.254	14.0201	0.0842										-4.16996	57.5439	-2.43722	4.51961	2.53385	-0.0233251	57.9668	high
TCGA-DU-5855-01	0.567117	0	6.9607	116.342	6.5685	10.5892	7.6876	5.1409										-4.96193	44.9373	-4.47164	3.61092	1.38938	-1.42413	39.0798	high
TCGA-DU-5870-01	15.1944	0	5.6528	161.661	5.7745	10.985	4.8627	5.6135										-4.0296	62.4418	-3.93111	3.74588	0.878836	-1.55505	57.5507	high
TCGA-DU-5871-01	1.57806	0	6.098	129.967	5.6651	5.9101	7.5378	7.4187										-4.34696	50.1997	-3.85663	2.01534	1.36231	-2.05513	43.3186	high
TCGA-DU-5872-01	1.45752	0	6.6238	144.453	4.1528	23.8409	12.9827	7.4102										-4.72178	55.795	-2.8271	8.12975	2.34636	-2.05277	56.6694	high
TCGA-DU-5874-01	1.263	0	7.7394	117.816	6.0323	10.5867	11.5223	10.0293										-5.51703	45.5065	-4.10661	3.61006	2.08243	-2.77832	38.797	high
TCGA-DU-6392-01	17.5971	0	4.7776	125.599	5.0913	10.9505	8.6253	2.315										-3.40571	48.5124	-3.466	3.73412	1.55885	-0.641301	46.2924	high
TCGA-DU-6393-01	4.34242	1	7.6947	112.647	5.41	16.1118	5.9333	11.9951										-5.48517	43.5101	-3.68297	5.49412	1.07233	-3.32288	37.5855	high
TCGA-DU-6394-01	1.86847	1	7.1686	171.67	5.4821	26.8878	7.4574	7.745										-5.11014	66.3077	-3.73205	9.16874	1.34778	-2.14552	65.8365	high
TCGA-DU-6395-01	4.08489	1	5.4816	134.412	4.8564	9.1637	88.1512	12.5552										-3.90756	51.9167	-3.30609	3.12482	15.9316	-3.47804	60.2814	high
TCGA-DU-6396-01	6.26295	1	6.6493	148.793	5.2222	28.3342	18.4405	16.0813										-4.73995	57.4713	-3.55512	9.66196	3.33275	-4.45484	57.7161	high
TCGA-DU-6397-01	3.83831	1	5.0899	157.968	4.3201	13.8783	8.21	2.8603										-3.62834	61.0152	-2.94099	4.7325	1.48379	-0.79236	59.8698	high
TCGA-DU-6399-01	5.47939	1	5.9874	123.641	4.7387	10.8298	8.4523	0.0222										-4.26812	47.7565	-3.22596	3.69296	1.52758	-0.00614984	45.4768	high
TCGA-DU-6400-01	0.101369	1	6.9287	103.719	2.9924	13.4693	5.4446	5.6525										-4.93912	40.0615	-2.03714	4.59303	0.984003	-1.56586	37.0964	high
TCGA-DU-6401-01	7.28759	1	5.9189	132.361	4.8763	10.8397	19.8612	2.6773										-4.21929	51.1242	-3.31964	3.69634	3.58951	-0.741666	50.1295	high
TCGA-DU-6402-01	0.586295	1	7.5421	124.293	2.5332	20.6687	6.3366	0.0208										-5.37639	48.0081	-1.72453	7.04803	1.14521	-0.00576202	49.0947	high
TCGA-DU-6403-01	0.969852	1	6.8464	122.523	4.7912	14.6848	10.4886	1.0402										-4.88046	47.3244	-3.26171	5.00752	1.8956	-0.288156	45.7972	high
TCGA-DU-6404-01	11.1451	1	4.4249	256.175	5.0636	25.7545	46.6825	0										-3.15429	98.9476	-3.44715	8.78228	8.43693	0	109.565	high
TCGA-DU-6405-01	1.65752	1	5.6503	199.818	4.2312	18.5286	17.2423	0.0107										-4.02782	77.1798	-2.88047	6.31825	3.1162	-0.00296411	79.703	high
TCGA-DU-6406-01	1.40272	1	7.1892	186.343	5.9657	90.7005	6.0086	0.1156										-5.12482	71.975	-4.06127	30.9289	1.08593	-0.0320235	94.7717	high
TCGA-DU-6407-01	7.87663	1	5.3645	169.098	4.3016	7.4036	11.4204	6.2394										-3.82408	65.3141	-2.9284	2.52463	2.06401	-1.72844	61.4218	high
TCGA-DU-6408-01	9.50675	1	3.766	120.529	5.3725	12.3448	22.6825	25.9831										-2.68459	46.5543	-3.65744	4.20958	4.09941	-7.19784	41.3234	high
TCGA-DU-6410-01	0.663006	0	9.4764	127.74	4.007	4.4408	2.7457	27.3478										-6.75525	49.3395	-2.72785	1.51431	0.49623	-7.57589	34.291	high
TCGA-DU-6542-01	0.199998	0	8.307	166.708	7.709	12.8695	9.8371	2.6284										-5.92164	64.391	-5.24806	4.3885	1.77786	-0.728119	58.6595	high
TCGA-DU-7006-01	0.956154	1	8.1918	237.556	3.7308	12.9664	18.2275	0.5915										-5.83952	91.756	-2.53982	4.42154	3.29426	-0.163857	90.9286	high
TCGA-DU-7007-01	5.24652	1	5.1051	168.867	7.3702	11.4297	14.4573	0.032										-3.63917	65.2248	-5.01741	3.89753	2.61287	-0.00886464	63.0698	high
TCGA-DU-7008-01	13.019	0	6.6787	108.254	7.2658	6.1875	6.3146	43.0312										-4.76091	41.8131	-4.94634	2.10994	1.14124	-11.9205	23.4365	high
TCGA-DU-7009-01	12.8629	1	7.2085	164.451	6.4992	8.6369	10.6162	9.9479										-5.13858	63.5194	-4.42446	2.94518	1.91867	-2.75577	56.0644	high
TCGA-DU-7010-01	1.2493	1	6.8253	130.95	4.6357	6.9553	8.6568	5.283										-4.86542	50.5793	-3.15585	2.37176	1.56454	-1.4635	45.0308	high
TCGA-DU-7011-01	8.76703	1	6.7692	149.937	5.3683	8.3608	29.555	7.4883										-4.82542	57.9132	-3.65458	2.85103	5.34148	-2.07441	55.5513	high
TCGA-DU-7012-01	0.5452	1	3.9974	210.712	7.5842	14.8551	15.3049	0.1161										-2.84955	81.3875	-5.1631	5.06559	2.76605	-0.032162	81.1743	high
TCGA-DU-7013-01	0.736978	1	6.3931	196.731	6.6011	8.6245	15.4124	0.0327										-4.55732	75.9874	-4.49383	2.94095	2.78548	-0.00905855	72.6536	high
TCGA-DU-7015-01	7.5643	0	6.4355	153.355	5.7113	8.8629	9.6268	9.5096										-4.58755	59.2334	-3.88808	3.02225	1.73985	-2.63435	52.8855	high
TCGA-DU-7018-01	2.55614	1	6.6138	151.863	7.4638	8.4532	5.0401	43.0865										-4.71465	58.657	-5.08113	2.88254	0.910897	-11.9358	40.7188	high
TCGA-DU-7290-01	0.863004	1	5.3049	225.076	5.6152	10.4401	33.8178	0.2709										-3.7816	86.9355	-3.82266	3.56007	6.11189	-0.0750447	88.9281	high
TCGA-DU-7292-01	0.663006	1	6.6972	136.976	3.2233	13.6488	13.9458	0.2671										-4.7741	52.9069	-2.19433	4.65424	2.52042	-0.073992	53.0392	high
TCGA-DU-7294-01	7.86019	0	8.3131	180.174	9.0392	5.6192	2.9973	28.6849										-5.92599	69.5921	-6.15362	1.91615	0.541702	-7.94629	52.0241	high
TCGA-DU-7298-01	1.57806	1	9.0678	111.722	7.1328	10.3271	5.6345	0.0313										-6.46398	43.1526	-4.8558	3.52154	1.01832	-0.00867073	36.364	high
TCGA-DU-7299-01	3.66845	1	7.615	137.665	5.5711	6.916	7.7415	22.7981										-5.42835	53.173	-3.79264	2.35836	1.39912	-6.31553	41.394	high
TCGA-DU-7300-01	5.16707	1	7.6812	137.249	6.6342	11.4151	10.0185	10.2255										-5.47554	53.0126	-4.51636	3.89255	1.81064	-2.83267	45.8912	high
TCGA-DU-7301-01	2.15888	1	7.4249	165.547	4.321	17.7658	8.472	6.1534										-5.29284	63.9426	-2.94161	6.05814	1.53114	-1.70461	61.5928	high
TCGA-DU-7302-01	5.0246	0	6.5138	155.181	6.5065	6.9727	7.2033	8.4394										-4.64336	59.9387	-4.42943	2.37769	1.30185	-2.33788	52.2076	high
TCGA-DU-7304-01	1.94244	1	5.6738	161.345	5.0647	4.8587	8.6386	2.0413										-4.04457	62.3194	-3.4479	1.65682	1.56125	-0.565481	57.4795	high
TCGA-DU-7306-01	3.49859	0	6.7414	138.733	6.0348	19.8809	3.5079	6.0206										-4.80561	53.5855	-4.10831	6.77939	0.633983	-1.66783	50.4171	high
TCGA-DU-7309-01	0.230134	0	6.0064	106.409	4.7992	5.4582	12.6376	3.9781										-4.28166	41.1003	-3.26715	1.86125	2.28399	-1.10201	36.5947	high
TCGA-DU-8158-01	0.424653	1	4.3821	171.839	3.584	7.7729	10.9945	6.254										-3.12378	66.3729	-2.43988	2.65056	1.98704	-1.73248	63.7143	high
TCGA-DU-8161-01	1.97806	1	4.067	217.835	4.2668	19.5215	5.4867	0.4568										-2.89916	84.1389	-2.90471	6.65683	0.991611	-0.126543	85.857	high
TCGA-DU-8162-01	1.21643	1	8.2175	126.301	4.3569	5.0687	8.5627	0.8557										-5.85784	48.7836	-2.96605	1.72843	1.54754	-0.237046	42.9987	high
TCGA-DU-8163-01	1.72327	0	6.3889	125.424	5.8528	7.8128	14.8507	9.2401										-4.55433	48.4449	-3.98441	2.66416	2.68397	-2.55969	42.6946	high
TCGA-DU-8164-01	1.78354	0	7.6997	135.365	7.0733	5.6458	4.6029	2.2788										-5.48873	52.2848	-4.81529	1.92522	0.831882	-0.631273	44.1067	high
TCGA-DU-8165-01	1.5945	0	5.5897	180.692	8.9758	13.9938	54.0652	0.2342										-3.98462	69.7922	-6.11046	4.77189	9.7712	-0.0648781	74.1753	high
TCGA-DU-8166-01	1.41368	0	7.7694	119.531	5.8458	9.3903	33.1659	15.36										-5.53842	46.1688	-3.97965	3.20209	5.99407	-4.25503	41.5919	high
TCGA-DU-8167-01	1.2904	0	8.0803	104.52	5.6576	6.7938	27.4122	17.0321										-5.76004	40.3708	-3.85152	2.31669	4.95421	-4.71823	33.3119	high
TCGA-DU-8168-01	1.18081	0	8.5013	124.028	8.5729	5.2435	3.335	13.7997										-6.06015	47.9057	-5.83617	1.78803	0.602735	-3.82279	34.5774	high
TCGA-DU-A5TP-01	2.77257	0	10.7961	115.878	5.0964	21.9711	89.1931	4.5225										-7.696	44.7578	-3.46948	7.49215	16.1199	-1.25282	55.9515	high
TCGA-DU-A5TR-01	2.48764	0	5.6322	66.1183	4.1122	10.4644	30.0017	7.8339										-4.01491	25.5382	-2.79946	3.56836	5.42221	-2.17015	25.5442	high
TCGA-DU-A5TS-01	2.64107	0	6.3493	76.5672	4.4272	3.7214	10.448	22.1536										-4.5261	29.5741	-3.0139	1.269	1.88827	-6.13699	19.0544	high
TCGA-DU-A5TT-01	2.03559	0	6.4962	138.083	4.7348	8.3463	8.2796	0.1383										-4.63082	53.3346	-3.22331	2.84609	1.49637	-0.0383119	49.7847	high
TCGA-DU-A5TU-01	2.1808	0	8.3824	60.2659	4.5651	8.7391	23.2103	77.7995										-5.97539	23.2777	-3.10778	2.98003	4.1948	-21.552	-0.18266	low
TCGA-DU-A5TW-01	2.08217	0	8.8129	121.83	6.5785	6.0369	9.5977	15.3966										-6.28228	47.0569	-4.47845	2.05858	1.73459	-4.26517	35.8242	high
TCGA-DU-A5TY-01	2.83011	1	8.2436	143.655	8.4611	8.536	15.3267	0.305										-5.87645	55.4869	-5.76006	2.91078	2.76999	-0.0844911	49.4467	high
TCGA-DU-A6S2-01	2.12874	0	6.5563	104.687	4.4599	10.3044	484.331	4.1479										-4.67366	40.4352	-3.03617	3.5138	87.5331	-1.14905	122.623	high
TCGA-DU-A6S3-01	1.79724	0	6.7325	84.9188	3.8813	5.3977	10.6593	15.946										-4.79926	32.7999	-2.64227	1.84062	1.92646	-4.41736	24.7081	high
TCGA-DU-A6S6-01	7.92594	0	6.3276	93.1727	4.0465	8.5773	8.6671	8.4776										-4.51063	35.988	-2.75474	2.92486	1.5664	-2.34846	30.8654	high
TCGA-DU-A6S7-01	1.74793	0	6.8072	97.1519	5.7757	8.3054	3.664	6.4599										-4.85251	37.5249	-3.93192	2.83214	0.662195	-1.78952	30.4453	high
TCGA-DU-A6S8-01	1.85751	0	7.198	126.287	9.4514	8.2605	5.2123	18.9283										-5.13109	48.7784	-6.43423	2.81683	0.942019	-5.24352	35.7284	high
TCGA-DU-A76K-01	0.950675	1	7.2013	127.181	5.7602	9.3838	31.0274	0.0099										-5.13345	49.1236	-3.92137	3.19988	5.60758	-0.0027425	48.8735	high
TCGA-DU-A76L-01	2.23011	1	6.6184	206.197	6.7977	66.8459	38.2955	3.8464										-4.71793	79.6436	-4.62767	22.7945	6.92115	-1.06553	98.9481	high
TCGA-DU-A76O-01	1.43012	0	6.7434	86.6902	5.0193	16.1971	6.6367	17.7903										-4.80703	33.4841	-3.41699	5.52321	1.19945	-4.92827	27.0545	high
TCGA-DU-A76R-01	1.77532	1	6.9074	143.199	6.3201	9.8223	7.7407	7.8644										-4.92394	55.3107	-4.30253	3.3494	1.39898	-2.1786	48.654	high
TCGA-DU-A7T6-01	1.49861	1	8.6644	110.493	6.8031	8.7488	13.3317	9.9481										-6.17642	42.6781	-4.63135	2.98334	2.40944	-2.75582	34.5073	high
TCGA-DU-A7T8-01	11.5862	1	7.1286	90.2445	4.8204	14.113	9.8577	20.4282										-5.08162	34.8569	-3.28158	4.81253	1.78158	-5.65902	27.4288	high
TCGA-DU-A7TA-01	7.02732	0	11.4204	130.551	5.2033	11.383	12.4394	14.2927										-8.14103	50.4253	-3.54225	3.8816	2.24817	-3.95936	40.9125	high
TCGA-DU-A7TB-01	4.2931	0	7.3982	92.7459	5.3911	6.943	13.21	9.1934										-5.27381	35.8231	-3.6701	2.36756	2.38744	-2.54676	29.0874	high
TCGA-DU-A7TC-01	3.11503	0	8.9509	69.4991	6.1042	7.2503	21.2372	0										-6.38065	26.844	-4.15556	2.47235	3.8382	0	22.6184	high
TCGA-DU-A7TD-01	0.624651	1	8.464	195.855	5.9608	91.2822	94.6198	0.0149										-6.03356	75.649	-4.05793	31.1272	17.1006	-0.0041276	113.781	high
TCGA-DU-A7TG-01	3.70133	1	7.6974	73.6872	3.641	5.5186	16.3778	0.8375										-5.48709	28.4617	-2.47868	1.88184	2.95996	-0.232004	25.1057	high
TCGA-DU-A7TJ-01	0.0465748	0	7.1628	198.472	7.0744	17.305	8.1948	0.6347										-5.106	76.66	-4.81604	5.90101	1.48105	-0.175825	73.9442	high
TCGA-E1-5302-01	4.17804	1	5.9775	116.232	4.3222	12.0283	12.7638	20.9272										-4.26106	44.8945	-2.94242	4.10165	2.3068	-5.79725	38.3022	high
TCGA-E1-5303-01	5.62186	1	6.4097	107.018	3.9318	6.7335	61.7615	4.3168										-4.56915	41.3356	-2.67665	2.29612	11.1622	-1.19584	46.3522	high
TCGA-E1-5304-01	3.42736	1	7.0953	94.5911	7.9438	1.2772	5.9736	2.3669										-5.05788	36.5358	-5.4079	0.435525	1.07961	-0.655679	26.9295	high
TCGA-E1-5305-01	6.66568	1	5.0366	104.553	6.6423	10.8386	12.7036	5.1136										-3.59034	40.3837	-4.52188	3.69596	2.29592	-1.41657	36.8468	high
TCGA-E1-5307-01	4.82734	1	6.952	110.082	5.5573	4.9203	13.9636	9.9598										-4.95573	42.5192	-3.78324	1.67782	2.52364	-2.75906	35.2226	high
TCGA-E1-5311-01	11.1889	1	7.4947	138.907	5.6816	10.4414	6.5579	3.3806										-5.3426	53.6528	-3.86786	3.56052	1.18521	-0.936494	48.2516	high
TCGA-E1-5318-01	6.51774	1	6.4658	171.038	5.6367	6.1961	8.2082	6.6325										-4.60915	66.0636	-3.8373	2.11287	1.48347	-1.83734	59.3762	high
TCGA-E1-5319-01	7.9643	1	7.4112	131.184	5.2852	13.2375	24.1153	9.8562										-5.28307	50.6697	-3.59801	4.51399	4.35836	-2.73036	47.9306	high
TCGA-E1-5322-01	10.8985	1	6.5088	112.983	4.5289	10.4243	35.3676	13.1759										-4.6398	43.6398	-3.08314	3.55469	6.39199	-3.64999	42.2135	high
TCGA-E1-A7YD-01	1.19177	1	6.3427	191.368	5.9086	12.7668	196.514	0.3153										-4.52139	73.916	-4.0224	4.35348	35.516	-0.0873444	105.154	high
TCGA-E1-A7YE-01	2.42737	1	8.1349	98.5159	3.5997	16.8837	11.7956	13.4479										-5.79896	38.0518	-2.45057	5.75734	2.13182	-3.72534	33.9661	high
TCGA-E1-A7YH-01	7.76704	1	8.432	79.4936	4.6706	6.4666	14.5119	3.9326										-6.01075	30.7044	-3.1796	2.20511	2.62274	-1.08941	25.2525	high
TCGA-E1-A7YI-01	0.304106	1	9.8943	163.114	6.553	15.1987	16.1299	1.7169										-7.05315	63.0027	-4.46109	5.18276	2.91516	-0.475616	59.1108	high
TCGA-E1-A7YJ-01	1.6219	1	9.8482	163.712	4.7392	45.5212	16.8305	0.6292										-7.02029	63.2338	-3.22631	15.5227	3.04178	-0.174301	71.3774	high
TCGA-E1-A7YK-01	1.03561	1	7.1468	85.1309	3.8948	12.6144	60.6846	3.3592										-5.0946	32.8818	-2.65146	4.30151	10.9675	-0.930566	39.4742	high
TCGA-E1-A7YL-01	1.34793	1	4.3385	131.456	2.8868	17.2561	192.101	1.1564										-3.0927	50.7748	-1.96525	5.88433	34.7183	-0.320346	85.9992	high
TCGA-E1-A7YM-01	1.77532	1	6.739	103.749	6.3551	6.3839	203.022	0.3544										-4.8039	40.0729	-4.32636	2.17691	36.6922	-0.0981759	69.7136	high
TCGA-E1-A7YN-01	1.99176	1	8.9553	130.336	3.7193	57.0573	25.6237	0.0507										-6.38379	50.3424	-2.53199	19.4565	4.63097	-0.0140449	65.5	high
TCGA-E1-A7YO-01	6.25199	1	7.6261	118.529	6.2647	10.5216	8.1917	11.3267										-5.43627	45.782	-4.26482	3.58787	1.48049	-3.13772	38.0115	high
TCGA-E1-A7YQ-01	4.32324	1	6.0988	234.407	4.3127	21.5438	36.2898	0.1031										-4.34753	90.5396	-2.93596	7.34644	6.55866	-0.0285608	97.1327	high
TCGA-E1-A7YS-01	1.2767	1	7.0377	123.168	6.6217	22.9955	2.8569	12.5879										-5.01682	47.5736	-4.50785	7.84147	0.516328	-3.4871	42.9196	high
TCGA-E1-A7YU-01	0.063013	1	8.0626	87.4952	4.4321	5.3998	7.3694	20.7211										-5.74742	33.795	-3.01724	1.84133	1.33187	-5.74016	22.4634	high
TCGA-E1-A7YV-01	2.70408	1	10.7923	116.246	8.4651	7.5308	220.443	7.2505										-7.69329	44.8998	-5.76279	2.568	39.8407	-2.00853	71.8439	high
TCGA-E1-A7YW-01	3.06846	1	8.5305	103.457	5.0985	7.3641	118.85	22.419										-6.08097	39.9603	-3.47091	2.51116	21.4798	-6.21051	48.1889	high
TCGA-E1-A7YY-01	12.1779	1	8.4027	66.0678	3.8407	4.2531	18.8491	0.4372										-5.98986	25.5187	-2.61463	1.45031	3.4066	-0.121113	21.65	high
TCGA-E1-A7Z2-01	1.0904	1	4.8495	121.042	6.1868	7.9207	17.5543	0.2708										-3.45697	46.7523	-4.21179	2.70096	3.17259	-0.075017	44.8821	high
TCGA-E1-A7Z3-01	6.12322	1	7.0581	88.1237	3.3371	8.6605	20.1776	9.2332										-5.03137	34.0378	-2.2718	2.95323	3.6467	-2.55778	30.7768	high
TCGA-E1-A7Z4-01	12.0875	1	7.6888	108.088	6.6303	4.5843	38.5277	4.4862										-5.48096	41.7491	-4.51371	1.56325	6.96311	-1.24277	39.038	high
TCGA-E1-A7Z6-01	2.69586	1	6.5582	126.135	5.4912	6.1058	9.9968	3.596										-4.67501	48.7195	-3.73824	2.08208	1.80672	-0.996164	43.1989	high
TCGA-EZ-7264-01	3.29037	0	4.897	177.277	10.5499	11.7533	5.625	25.3436										-3.49083	68.4733	-7.18206	4.00788	1.01661	-7.02068	55.8042	high
TCGA-F6-A8O3-01	0.0191779	0	8.4535	134.043	9.9477	8.5534	2.3987	11.9097										-6.02608	51.774	-6.7721	2.91671	0.433517	-3.29923	39.0268	high
TCGA-F6-A8O4-01	0.0164382	0	8.2001	117.518	5.1024	4.6658	30.1449	5.133										-5.84544	45.3913	-3.47356	1.59104	5.44809	-1.42194	41.6895	high
TCGA-FG-5962-01	3.98078	0	6.9126	103.112	3.6287	9.0231	12.658	2.2412										-4.92765	39.827	-2.47031	3.07688	2.28768	-0.620857	37.1728	high
TCGA-FG-5963-01	2.12326	1	6.3555	109.295	3.0659	12.7035	9.7149	4.2794										-4.53052	42.2153	-2.08717	4.33189	1.75577	-1.18548	40.4998	high
TCGA-FG-5964-01	4.35064	0	6.9254	100.926	3.2538	10.4125	12.7767	3.7805										-4.93677	38.9826	-2.21509	3.55066	2.30913	-1.04727	36.6433	high
TCGA-FG-5965-01	3.06846	1	5.2307	128.326	4.8265	11.1554	19.6478	6.4339										-3.7287	49.566	-3.28574	3.80399	3.55095	-1.78232	48.1242	high
TCGA-FG-6688-01	1.56437	0	6.1519	158.253	3.4363	8.9618	16.2059	0.4635										-4.38538	61.1253	-2.33933	3.05597	2.92889	-0.128399	60.2571	high
TCGA-FG-6689-01	1.24382	0	6.3672	103.342	4.2118	7.3801	13.0361	2.5455										-4.53886	39.916	-2.86727	2.51661	2.35601	-0.705154	36.6773	high
TCGA-FG-6690-01	3.54517	0	5.6521	110.867	6.451	6.346	5.1865	15.6655										-4.0291	42.8224	-4.39165	2.16399	0.937356	-4.33966	33.1633	high
TCGA-FG-6691-01	3.4438	0	5.5027	169.381	6.3238	8.4445	3.8054	6.9983										-3.9226	65.4236	-4.30505	2.87957	0.68775	-1.93867	58.8246	high
TCGA-FG-6692-01	1.53697	1	6.6747	157.468	2.0015	32.0137	15.9039	0										-4.75806	60.8221	-1.36256	10.9167	2.87431	0	68.4924	high
TCGA-FG-7634-01	1.27944	0	6.552	159.682	8.1392	13.1453	5.6772	18.9048										-4.67059	61.6771	-5.54092	4.48255	1.02604	-5.23701	51.7372	high
TCGA-FG-7636-01	1.49039	0	6.706	118.958	5.8418	5.0349	12.8769	19.4101										-4.78037	45.9476	-3.97692	1.7169	2.32724	-5.37699	35.8575	high
TCGA-FG-7638-01	1.87943	0	6.8851	174.656	6.0619	11.287	7.2647	6.4427										-4.90804	67.4609	-4.12676	3.84887	1.31295	-1.78476	61.8031	high
TCGA-FG-7641-01	1.71779	0	7.8897	114.183	4.8034	5.9134	19.8626	13.6484										-5.62417	44.1032	-3.27001	2.01647	3.58977	-3.78088	37.0344	high
TCGA-FG-7643-01	1.67395	0	6.4629	123.976	4.7859	4.888	13.2503	1.2044										-4.60708	47.8859	-3.2581	1.66681	2.39473	-0.333643	43.7486	high
TCGA-FG-8181-01	2.36162	0	8.1788	72.2498	5.0482	3.5066	58.2094	0.3025										-5.83026	27.9065	-3.43666	1.19575	10.5202	-0.0837985	30.2717	high
TCGA-FG-8182-01	1.13971	0	6.9737	108.163	5.0989	5.1326	37.3688	13.988										-4.9712	41.7781	-3.47118	1.75022	6.75366	-3.87496	37.9646	high
TCGA-FG-8185-01	1.18629	0	8.2142	111.493	7.4354	12.9968	8.7949	11.8257										-5.85549	43.0641	-5.0618	4.43191	1.5895	-3.27596	34.8922	high
TCGA-FG-8186-01	1.33423	0	7.1287	169.012	7.7353	29.4634	4.784	5.363										-5.08169	65.2809	-5.26596	10.047	0.864612	-1.48566	64.3592	high
TCGA-FG-8187-01	1.67395	0	6.8583	121.396	7.6167	6.886	9.0077	5.0966										-4.88894	46.8892	-5.18522	2.34813	1.62796	-1.41186	39.3792	high
TCGA-FG-8188-01	1.24656	0	6.9888	137.409	6.6333	6.6128	26.6538	10.0986										-4.98197	53.0741	-4.51575	2.25496	4.81714	-2.79751	47.851	high
TCGA-FG-8189-01	1.87669	0	8.3868	68.676	3.4179	2.7613	11.0495	1.3759										-5.97853	26.5261	-2.3268	0.941603	1.99698	-0.381152	20.7782	high
TCGA-FG-8191-01	2.71778	0	7.4454	115.445	7.3682	5.4572	1063.21	7.5258										-5.30745	44.5906	-5.01605	1.86091	192.153	-2.0848	226.196	high
TCGA-FG-A4MT-01	3.18901	0	8.0289	103.661	8.4879	9.0528	6.8771	10.1415										-5.7234	40.039	-5.77831	3.087	1.2429	-2.8094	30.0578	high
TCGA-FG-A4MU-01	0.893141	0	8.1941	188.35	4.4075	28.2406	33.0799	0.0276										-5.84116	72.7502	-3.00049	9.63004	5.97853	-0.00764575	79.5095	high
TCGA-FG-A4MW-01	1.53149	1	7.1702	116.563	3.7014	17.4873	7.2388	2.5601										-5.11128	45.0225	-2.5198	5.96317	1.30827	-0.709199	43.9536	high
TCGA-FG-A4MX-01	1.55889	0	6.9196	51.7027	3.6333	3.7148	2.7763	0										-4.93264	19.9702	-2.47344	1.26675	0.501761	0	14.3326	high
TCGA-FG-A4MY-01	1.97532	0	7.0884	92.4684	4.5801	9.8434	8.1712	3.7284										-5.05297	35.7159	-3.11799	3.3566	1.47678	-1.03284	31.3455	high
TCGA-FG-A60J-01	1.23012	0	7.1254	109.633	4.2164	12.5212	7.9243	16.1267										-5.07934	42.3457	-2.8704	4.26973	1.43216	-4.46742	35.6304	high
TCGA-FG-A60K-01	1.48492	0	9.3524	161.853	8.6384	7.8639	51.2982	5.988										-6.66686	62.5156	-5.88076	2.68159	9.27112	-1.6588	60.2619	high
TCGA-FG-A60L-01	1.7945	0	8.2819	55.7599	2.9548	4.8304	8.7822	6.6829										-5.90375	21.5373	-2.01154	1.64717	1.58721	-1.8513	15.005	high
TCGA-FG-A6IZ-01	1.25204	0	9.6643	74.0505	3.6702	13.8227	1.6742	11.8726										-6.8892	28.602	-2.49856	4.71354	0.302578	-3.28895	20.9414	high
TCGA-FG-A6J1-01	1.36985	0	9.6242	58.8472	5.3241	5.2671	21.8844	22.3695										-6.86061	22.7297	-3.62449	1.79608	3.95517	-6.1968	11.7991	high
TCGA-FG-A6J3-01	1.85477	0	6.6779	43.132	1.3391	9.72	58.4275	7.043										-4.76034	16.6597	-0.911619	3.31452	10.5596	-1.95105	22.9108	high
TCGA-FG-A70Y-01	2.37806	0	6.8086	103.823	4.0168	5.0052	8.7696	4.6352										-4.85351	40.1016	-2.73452	1.70677	1.58493	-1.28404	34.5212	high
TCGA-FG-A70Z-01	0.89862	0	7.106	128.154	3.4853	15.9917	16.7075	0.7898										-5.06551	49.4994	-2.37269	5.45317	3.01955	-0.21879	50.3152	high
TCGA-FG-A710-01	3.05476	0	8.237	116.344	6.5018	22.9608	12.8932	12.9965										-5.87175	44.9378	-4.42623	7.82963	2.33019	-3.60029	41.1993	high
TCGA-FG-A711-01	4.05749	1	7.9051	88.8998	6.9153	5.7026	8.6614	0										-5.63515	34.3375	-4.70773	1.94459	1.56537	0	27.5046	high
TCGA-FG-A713-01	1.70409	0	6.6584	97.2894	3.3924	4.2174	22.3694	1.5234										-4.74644	37.578	-2.30944	1.43813	4.04282	-0.422012	35.5811	high
TCGA-FG-A87N-01	1.55341	0	9.3857	117.884	5.3727	10.347	23.6159	13.8944										-6.6906	45.5326	-3.65757	3.52833	4.2681	-3.84903	39.1319	high
TCGA-FG-A87Q-01	0.476707	0	7.2155	128.196	2.5863	40.3838	12.1853	0.1457										-5.14357	49.5159	-1.76068	13.7709	2.20225	-0.0403618	58.5444	high
TCGA-FN-7833-01	2.29313	0	7.6262	97.5911	7.7163	47.034	9.4843	12.1455										-5.43634	37.6946	-5.25303	16.0386	1.7141	-3.36455	41.3933	high
TCGA-HT-7467-01	0.00821909	0	6.5948	102.64	5.0765	7.3907	6.9212	0.009										-4.7011	39.6448	-3.45593	2.52023	1.25087	-0.00249318	35.2563	high
TCGA-HT-7468-01	0.556158	0	8.0183	191.137	8.8248	10.0906	2.5159	24.5584										-5.71585	73.8267	-6.00766	3.44089	0.454699	-6.80317	59.1956	high
TCGA-HT-7469-01	0.961633	1	10.1948	129.909	4.6052	11.3985	17.0655	0.0122										-7.26736	50.1773	-3.13508	3.88689	3.08425	-0.00337964	46.7426	high
TCGA-HT-7470-01	3.34243	1	7.0815	120.155	4.9837	4.8128	7.6805	1.7948										-5.04805	46.4099	-3.39275	1.64116	1.3881	-0.497195	40.5012	high
TCGA-HT-7471-01	0.0109588	0	8.5353	128.052	5.6835	30.2475	14.5313	5.3446										-6.08439	49.4601	-3.86916	10.3144	2.62624	-1.48056	50.9666	high
TCGA-HT-7472-01	0.0027397	0	6.457	158.72	6.5179	9.5485	6.8459	25.6536										-4.60287	61.3055	-4.43719	3.25604	1.23726	-7.10656	49.6522	high
TCGA-HT-7473-01	1.37807	0	6.117	146.351	6.0486	9.9053	18.8954	6.5097										-4.3605	56.528	-4.11771	3.37771	3.41497	-1.80332	53.0391	high
TCGA-HT-7474-01	0.312325	0	6.8314	118.154	4.6214	10.3225	11.2923	2.9873										-4.86976	45.6369	-3.14611	3.51997	2.04086	-0.827542	42.3544	high
TCGA-HT-7475-01	1.45204	0	7.735	97.6616	3.7241	5.3963	13.2405	9.6028										-5.51389	37.7218	-2.53526	1.84014	2.39296	-2.66017	31.2456	high
TCGA-HT-7476-01	0.5452	0	7.6464	96.544	4.5552	3.5243	5.6946	4.3441										-5.45074	37.2901	-3.10104	1.20179	1.02919	-1.2034	29.7659	high
TCGA-HT-7477-01	2.0219	0	8.1324	139.973	3.2674	16.3016	14.3273	2.7964										-5.79718	54.0645	-2.22435	5.55885	2.58937	-0.774659	53.4166	high
TCGA-HT-7478-01	0.531501	0	6.7183	143.549	6.8742	18.4265	108.192	15.346										-4.78914	55.4457	-4.67975	6.28344	19.5535	-4.25115	67.5626	high
TCGA-HT-7479-01	3.36161	0	6.4187	130.188	4.8571	4.9676	23.8439	10.1231										-4.57557	50.2853	-3.30657	1.69395	4.30931	-2.8043	45.6021	high
TCGA-HT-7480-01	6.26568	0	7.1533	134.718	7.2651	8.9747	7.6422	5.5335										-5.09923	52.0349	-4.94586	3.06037	1.38117	-1.53289	44.8985	high
TCGA-HT-7481-01	7.99443	0	6.9565	121.226	7.3804	6.5313	4.5607	7.8309										-4.95894	46.8235	-5.02435	2.22717	0.824255	-2.16932	37.7223	high
TCGA-HT-7482-01	8.91223	0	7.5697	131.985	4.2759	5.0725	19.0043	4.2524										-5.39606	50.9792	-2.9109	1.72972	3.43465	-1.178	46.6586	high
TCGA-HT-7483-01	14.3971	0	7.9828	176.327	4.5971	6.8828	34.8295	15.6357										-5.69054	68.1065	-3.12957	2.34703	6.29474	-4.3314	63.5968	high
TCGA-HT-7485-01	0.334243	0	6.6014	196.244	6.381	7.1932	12.0492	3.958										-4.70581	75.7992	-4.34399	2.45288	2.17765	-1.09645	70.2835	high
TCGA-HT-7601-01	0.419173	0	6.5184	177.343	5.4213	19.0061	8.4984	2.9671										-4.64664	68.4989	-3.69066	6.48108	1.53592	-0.821946	67.3566	high
TCGA-HT-7602-01	2.48764	0	6.6961	110.959	4.8644	4.6011	6.4261	4.0622										-4.77331	42.8578	-3.31154	1.56898	1.16139	-1.12531	36.378	high
TCGA-HT-7603-01	1.93149	0	12.991	114.827	7.0774	5.0326	48.9405	15.7046										-9.26063	44.3518	-4.81808	1.71612	8.84502	-4.35049	36.4837	high
TCGA-HT-7604-01	10.2054	0	7.4839	160.736	6.8003	9.4891	6.1599	63.2266										-5.3349	62.0843	-4.62944	3.23578	1.11328	-17.515	38.954	high
TCGA-HT-7605-01	0.380818	0	7.5978	152.036	5.455	7.0563	9.5707	5.5155										-5.41609	58.7239	-3.7136	2.4062	1.72971	-1.5279	52.2022	high
TCGA-HT-7606-01	1.44108	0	10.5173	127.178	9.0528	6.9879	9.9423	19.1427										-7.49726	49.1223	-6.16287	2.38287	1.79687	-5.30291	34.3391	high
TCGA-HT-7607-01	0.263011	1	7.2623	117.659	4.4376	5.6079	12.7556	1.2556										-5.17693	45.4458	-3.02098	1.91229	2.30532	-0.347826	41.1176	high
TCGA-HT-7608-01	1.83834	0	4.9389	146.401	4.5391	7.6939	9.9892	1.3253										-3.52069	56.5476	-3.09008	2.62362	1.80535	-0.367135	53.9986	high
TCGA-HT-7609-01	3.83283	0	6.0526	109.433	7.2048	6.2757	9.1689	3.0698										-4.3146	42.2685	-4.90481	2.14001	1.6571	-0.850396	35.9958	high
TCGA-HT-7610-01	4.67392	0	7.0811	129.031	6.0908	4.6219	14.7104	8.8875										-5.04776	49.8381	-4.14643	1.57607	2.65861	-2.46202	42.4166	high
TCGA-HT-7611-01	4.79995	0	7.1989	155.249	8.242	11.6517	8.7906	5.2223										-5.13174	59.9651	-5.61091	3.97323	1.58873	-1.44668	53.3377	high
TCGA-HT-7616-01	0.0191779	1	8.8824	137.375	3.0769	32.879	13.1492	4.7375										-6.33182	53.0612	-2.09466	11.2117	2.37645	-1.31238	56.9106	high
TCGA-HT-7620-01	1.18903	0	7.0518	106.197	6.2974	5.0102	9.1131	2.5898										-5.02688	41.0184	-4.28708	1.70848	1.64701	-0.717426	34.3425	high
TCGA-HT-7676-01	0.0136985	0	8.134	127.562	7.0763	8.7898	5.2495	11.6579										-5.79832	49.2708	-4.81733	2.99732	0.948742	-3.22947	39.3717	high
TCGA-HT-7677-01	1.35341	0	6.8015	151.167	10.3097	9.7758	2.8863	6.5723										-4.84845	58.3881	-7.01853	3.33355	0.521641	-1.82066	48.5557	high
TCGA-HT-7680-01	0.063013	0	5.2418	189.578	6.5102	6.6119	29.4623	0.5734										-3.73662	73.2246	-4.43195	2.25466	5.32472	-0.158843	72.4765	high
TCGA-HT-7681-01	3.72325	0	7.9453	135.759	7.6084	10.4137	11.3905	8.263										-5.66381	52.4371	-5.17957	3.55107	2.05861	-2.28902	44.9144	high
TCGA-HT-7684-01	0.504104	0	6.6958	109.048	2.7073	6.6089	116.014	0.0298										-4.7731	42.1198	-1.84305	2.25363	20.9672	-0.0082552	58.7162	high
TCGA-HT-7686-01	3.5616	0	7.2251	123.276	5.803	9.9449	8.1091	5.9289										-5.15041	47.6155	-3.95051	3.39121	1.46556	-1.64242	41.7289	high
TCGA-HT-7687-01	0.00821909	0	7.4767	134.92	8.2681	12.3847	5.8292	6.9914										-5.32977	52.113	-5.62867	4.22318	1.05351	-1.93676	44.4945	high
TCGA-HT-7688-01	2.64107	0	9.0293	104.754	5.4643	4.1455	26.8857	8.564										-6.43654	40.4613	-3.71993	1.41362	4.85905	-2.3724	34.2051	high
TCGA-HT-7689-01	1.24656	0	6.9235	144.799	4.9784	9.9747	8.1341	4.8931										-4.93542	55.9287	-3.38915	3.40137	1.47008	-1.35549	51.1201	high
TCGA-HT-7690-01	0.00821909	0	8.0889	140.902	8.3341	17.0884	9.6471	11.1845										-5.76617	54.4234	-5.67361	5.82714	1.74352	-3.09833	47.456	high
TCGA-HT-7691-01	0.00821909	0	7.4445	166.291	6.1977	7.63	83.8249	3.0183										-5.30681	64.23	-4.21921	2.60183	15.1497	-0.836129	71.6193	high
TCGA-HT-7692-01	0.246573	0	7.6105	92.8062	5.2992	4.8705	4.3452	14.4579										-5.42514	35.8464	-3.60754	1.66084	0.785308	-4.00513	25.2547	high
TCGA-HT-7693-01	1.46026	0	10.2199	160.449	8.0584	7.4168	28.0711	4.3893										-7.28526	61.9735	-5.48592	2.52913	5.07329	-1.21592	55.5888	high
TCGA-HT-7694-01	0.575336	0	7.6047	88.0478	4.6101	5.1635	11.3493	2.2911										-5.42101	34.0085	-3.13842	1.76075	2.05116	-0.634681	28.6263	high
TCGA-HT-7695-01	1.21095	0	7.1195	126.919	5.7471	6.7211	5.079	6.3097										-5.07514	49.0224	-3.91245	2.2919	0.917928	-1.74791	41.4967	high
TCGA-HT-7854-01	3.29037	0	4.1728	145.884	5.8121	7.1754	28.1317	0.0859										-2.97458	56.3478	-3.9567	2.44681	5.08424	-0.023796	56.9238	high
TCGA-HT-7855-01	1.60272	0	8.379	140.657	6.4548	8.443	5.0501	13.0101										-5.97297	54.3287	-4.39423	2.87906	0.912705	-3.60406	44.1492	high
TCGA-HT-7856-01	3.2575	0	6.6008	78.7486	3.9174	5.7674	12.4761	4.9038										-4.70538	30.4166	-2.66685	1.96668	2.25481	-1.35845	25.9075	high
TCGA-HT-7857-01	0.0191779	0	5.6569	146.386	2.8866	11.5425	6.5867	3.0804										-4.03252	56.5416	-1.96511	3.93599	1.19041	-0.853332	54.817	high
TCGA-HT-7858-01	4.21913	0	7.7569	117.382	7.4596	8.2087	225.092	13.2553										-5.52951	45.3388	-5.07827	2.79917	40.6809	-3.67198	74.5391	high
TCGA-HT-7860-01	0.0410954	0	5.5662	167.202	8.1831	20.5191	8.1735	0.1436										-3.96787	64.5816	-5.57081	6.99701	1.4772	-0.0397801	63.4773	high
TCGA-HT-7873-01	1.9671	0	7.4396	119.747	7.2501	4.8269	11.1934	6.5136										-5.30332	46.2522	-4.93565	1.64597	2.02298	-1.8044	37.8778	high
TCGA-HT-7874-01	3.09586	0	7.295	107.572	5.0112	4.7975	13.5319	2.1391										-5.20024	41.5498	-3.41147	1.63595	2.44562	-0.592573	36.427	high
TCGA-HT-7875-01	0.027397	0	6.7054	162.66	9.0525	8.6421	3.9519	7.3537										-4.77994	62.8274	-6.16267	2.94696	0.714227	-2.03712	53.5088	high
TCGA-HT-7877-01	0.0109588	0	7.3058	127.786	5.6886	8.135	14.6267	5.0477										-5.20794	49.3572	-3.87263	2.77404	2.64348	-1.39831	44.2959	high
TCGA-HT-7879-01	0.306846	0	7.1722	93.5803	5.2752	9.4341	4.7847	17.3797										-5.1127	36.1454	-3.5912	3.21703	0.864739	-4.81452	26.7087	high
TCGA-HT-7880-01	0.443831	0	6.2072	74.5304	3.2292	4.3361	10.7943	2.3694										-4.4248	28.7874	-2.19834	1.47861	1.95085	-0.656371	24.9373	high
TCGA-HT-7881-01	2.95613	0	7.5611	107.026	4.7131	6.2081	8.1506	0.0215										-5.38993	41.3388	-3.20854	2.11696	1.47306	-0.00595593	36.3244	high
TCGA-HT-7882-01	0.309586	1	7.4897	123.074	3.0904	19.408	174.965	0										-5.33903	47.5374	-2.10385	6.61813	31.6214	0	78.3341	high
TCGA-HT-7884-01	0.939716	0	7.7631	98.055	7.7268	6.1955	4.91	31.8151										-5.53393	37.8737	-5.26017	2.11267	0.887384	-8.81342	21.2663	high
TCGA-HT-7902-01	2.61915	0	6.2687	102.685	5.8721	10.2933	11.8853	5.8713										-4.46864	39.6621	-3.99755	3.51002	2.14803	-1.62647	35.2275	high
TCGA-HT-8010-01	0.136985	0	5.1973	116.543	5.1926	5.9392	33.7276	2.0398										-3.7049	45.0147	-3.53497	2.02527	6.09559	-0.565065	45.3306	high
TCGA-HT-8011-01	1.35341	0	9.4334	179.671	5.8814	13.3519	13.0849	0.0792										-6.7246	69.3978	-4.00388	4.553	2.36483	-0.02194	65.5652	high
TCGA-HT-8012-01	0.783553	0	7.1655	107.319	7.7175	10.0917	7.7357	26.9296										-5.10793	41.4521	-5.25384	3.44127	1.39807	-7.46004	28.4696	high
TCGA-HT-8013-01	5.29583	1	6.7507	115.473	5.6696	9.1538	9.8146	11.7905										-4.81224	44.6013	-3.85969	3.12145	1.77379	-3.2662	37.5584	high
TCGA-HT-8015-01	0.00821909	0	8.051	104.208	3.2645	5.6815	18.4415	0.5569										-5.73916	40.2505	-2.22237	1.93739	3.33293	-0.154272	37.405	high
TCGA-HT-8018-01	3.15613	1	7.8402	88.5426	4.0458	16.8541	23.2713	0.9819										-5.58889	34.1996	-2.75426	5.74725	4.20582	-0.272006	35.5375	high
TCGA-HT-8104-01	1.01917	0	8.1028	227.843	6.577	21.6212	10.4722	0.4023										-5.77608	88.0042	-4.47742	7.37283	1.89264	-0.111445	86.9047	high
TCGA-HT-8105-01	0.520542	0	10.3784	137.05	7.1189	11.5229	31.8363	9.5455										-7.39824	52.9358	-4.84633	3.92931	5.75377	-2.64429	47.73	high
TCGA-HT-8106-01	0.00821909	0	6.5697	106.718	2.5131	28.2235	17.078	5.3748										-4.68321	41.2196	-1.71084	9.62421	3.08651	-1.48893	46.0474	high
TCGA-HT-8107-01	0.0383557	0	6.9045	72.1161	2.4853	5.4818	14.8548	0.0906										-4.92187	27.8548	-1.69192	1.86929	2.68471	-0.025098	25.77	high
TCGA-HT-8108-01	0.208217	0	7.4939	124.888	7.3737	11.35	4.0905	17.3125										-5.34203	48.2378	-5.01979	3.87035	0.739276	-4.79591	37.6897	high
TCGA-HT-8109-01	0.463009	0	7.1106	141.203	6.2465	6.3168	8.6629	5.4064										-5.06879	54.5398	-4.25243	2.15403	1.56565	-1.49768	47.4406	high
TCGA-HT-8110-01	1.14793	0	3.9317	156.856	7.6975	15.8783	17.6041	0.3396										-2.80271	60.5854	-5.24023	5.4145	3.18159	-0.094076	61.0445	high
TCGA-HT-8111-01	0.0191779	0	6.8401	111.566	6.0061	8.0373	5.5898	9.8541										-4.87597	43.0923	-4.08877	2.74072	1.01024	-2.72978	35.1487	high
TCGA-HT-8113-01	2.46573	0	8.2747	78.6455	4.2103	3.4804	19.2405	2.0068										-5.89862	30.3768	-2.86625	1.18682	3.47734	-0.555924	25.7202	high
TCGA-HT-8114-01	2.84928	0	6.9374	116.309	6.8168	16.3695	8.5662	7.461										-4.94533	44.9242	-4.64067	5.582	1.54817	-2.06685	40.4015	high
TCGA-HT-8563-01	2.35614	0	7.3944	192.151	3.4955	83.3514	4.016	0.7387										-5.2711	74.2182	-2.37963	28.4228	0.725812	-0.204635	95.5115	high
TCGA-HT-8564-01	1.30957	0	6.0798	131.654	5.7022	9.4329	5.113	0.4614										-4.33399	50.8514	-3.88189	3.21662	0.924072	-0.127817	46.6484	high
TCGA-HT-A4DS-01	0.0191779	0	3.6314	53.5075	4.4624	6.9326	5.4424	2.2449										-2.58864	20.6673	-3.03787	2.36402	0.983605	-0.621882	17.7665	high
TCGA-HT-A4DV-01	2.16984	0	8.0975	92.7701	5.3767	6.6111	10.7539	6.5638										-5.7723	35.8325	-3.6603	2.25439	1.94355	-1.8183	28.7795	high
TCGA-HT-A5R5-01	0.0109588	0	5.9282	88.1138	3.8743	19.8407	84.2547	0										-4.22592	34.034	-2.63751	6.76568	15.2274	0	49.1636	high
TCGA-HT-A5R7-01	1.68491	0	7.9978	82.4567	3.7609	9.1654	18.7374	1.7199										-5.70123	31.8489	-2.56031	3.1254	3.38641	-0.476447	29.6227	high
TCGA-HT-A5R9-01	0.00547939	0	8.1293	117.496	9.3014	5.5195	2.4356	34.0221										-5.79497	45.3827	-6.33211	1.88215	0.440186	-9.4248	26.1531	high
TCGA-HT-A5RA-01	2.27943	0	5.2192	217.655	4.4446	36.7306	19.3139	0										-3.72051	84.0693	-3.02575	12.5251	3.4906	0	93.3388	high
TCGA-HT-A5RB-01	0.00821909	0	7.8853	113.661	7.2253	5.1509	6.3702	9.4262										-5.62104	43.9015	-4.91877	1.75646	1.15129	-2.61125	33.6582	high
TCGA-HT-A5RC-01	0.443831	1	6.6389	157.162	5.5297	8.7998	29.7002	0.7552										-4.73254	60.7038	-3.76445	3.00073	5.36772	-0.209206	60.3661	high
TCGA-HT-A614-01	0.224655	0	8.701	71.3698	8.5074	4.1424	7.0715	91.1198										-6.20251	27.5666	-5.79158	1.41256	1.27803	-25.242	-6.97892	low
TCGA-HT-A615-01	1.41094	0	6.6441	172.082	9.5678	14.7704	8.2223	7.5609										-4.73625	66.4666	-6.51347	5.03671	1.48602	-2.09452	59.6451	high
TCGA-HT-A616-01	0.150683	0	8.0376	111.773	7.6704	3.5704	7.9671	10.349										-5.7296	43.1725	-5.22178	1.21751	1.43989	-2.86688	32.0116	high
TCGA-HT-A617-01	1.34519	0	5.2666	131.349	5.1605	6.204	16.6118	0.366										-3.7543	50.7334	-3.51311	2.11556	3.00225	-0.101389	48.4824	high
TCGA-HT-A618-01	1.40272	0	7.2947	97.0473	7.4368	9.9077	31.891	2.3108										-5.20003	37.4845	-5.06275	3.37853	5.76366	-0.640138	35.7238	high
TCGA-HT-A61B-01	1.46026	0	10.6961	94.9442	6.4926	14.1432	10.8997	10.5757										-7.62471	36.6722	-4.41997	4.82283	1.9699	-2.92968	28.4906	high
TCGA-HT-A61C-01	1.47122	1	6.1348	134.048	4.3458	25.4605	39.6406	8.4447										-4.37319	51.7761	-2.95849	8.68203	7.16425	-2.33935	57.9514	high
TCGA-HT-A74H-01	0.202738	0	6.9585	116.361	8.0322	3.26	17.6096	0										-4.96037	44.9444	-5.46808	1.11166	3.18258	0	38.8102	high
TCGA-HT-A74J-01	0.876703	0	6.4987	90.8341	3.911	9.9399	22.0756	5.9014										-4.6326	35.0847	-2.66249	3.38951	3.98972	-1.63481	33.534	high
TCGA-HT-A74K-01	1.27944	0	6.511	70.2486	3.8544	6.0678	6.1595	17.2548										-4.64137	27.1335	-2.62396	2.06912	1.11321	-4.77992	18.2706	high
TCGA-HT-A74L-01	0.920538	0	8.4459	150.906	7.3997	11.3588	5.6587	16.4994										-6.02066	58.2874	-5.03749	3.87335	1.0227	-4.57066	47.5546	high
TCGA-HT-A74O-01	0.00821909	0	6.5358	82.4794	3.8702	12.9234	9.4494	2.0533										-4.65905	31.8577	-2.63472	4.40688	1.70779	-0.568805	30.1098	high
TCGA-HW-7486-01	4.71502	0	7.4704	118.032	5.8354	10.1103	4.9342	5.7493										-5.32527	45.5898	-3.97257	3.44761	0.891758	-1.59267	39.0387	high
TCGA-HW-7487-01	3.78626	0	8.1656	126.791	5.7246	8.3135	11.0879	4.3298										-5.82085	48.9729	-3.89714	2.8349	2.00392	-1.19944	42.8943	high
TCGA-HW-7489-01	3.4575	1	7.1557	87.6557	4.8965	5.4126	16.368	14.0426										-5.10094	33.857	-3.33339	1.8457	2.95819	-3.89008	26.3365	high
TCGA-HW-7490-01	3.79996	0	7.458	145.027	6.2314	20.1116	13.0932	4.143										-5.31644	56.0168	-4.24215	6.85806	2.36633	-1.14769	54.5349	high
TCGA-HW-7491-01	5.69309	0	7.2217	144.574	4.4021	8.7264	3.5648	11.8442										-5.14799	55.8417	-2.99682	2.9757	0.644266	-3.28108	48.0358	high
TCGA-HW-7495-01	2.95339	0	7.4028	142.105	5.9679	7.042	8.7221	7.9147										-5.27709	54.8879	-4.06277	2.40132	1.57635	-2.19253	47.3332	high
TCGA-HW-8319-01	3.31229	1	7.565	132.085	7.2762	6.6602	37.594	7.296										-5.39271	51.0178	-4.95342	2.27113	6.79436	-2.02114	47.716	high
TCGA-HW-8320-01	3.33421	0	7.0832	132.969	7.4631	7.2052	18.3397	17.6817										-5.04926	51.3591	-5.08065	2.45697	3.31453	-4.89818	42.1025	high
TCGA-HW-8321-01	3.54517	0	7.5841	121.134	5.5784	8.1455	6.4095	16.6893										-5.40633	46.7879	-3.79761	2.77762	1.15839	-4.62327	36.8967	high
TCGA-HW-8322-01	2.07669	0	7.4435	132.418	9.0783	7.7839	13.3547	17.4498										-5.3061	51.1466	-6.18023	2.65431	2.41359	-4.83394	39.8943	high
TCGA-HW-A5KJ-01	2.63559	1	7.4966	72.2724	6.4134	3.7343	16.8839	16.4211										-5.34395	27.9152	-4.36605	1.2734	3.05143	-4.54897	17.9811	high
TCGA-HW-A5KK-01	1.063	1	5.3244	106.19	4.0258	8.1551	112.327	1.8957										-3.7955	41.0158	-2.74064	2.78089	20.3009	-0.525147	57.0363	high
TCGA-HW-A5KL-01	2.40545	0	6.8392	102.189	6.3357	4.1568	5.8556	16.2498										-4.87532	39.4704	-4.31315	1.41747	1.05828	-4.50152	28.2562	high
TCGA-HW-A5KM-01	1.72601	0	7.4347	157.433	5.0028	50.3641	30.2378	31.0911										-5.29983	60.8085	-3.40576	17.1742	5.46488	-8.61286	66.1291	high
TCGA-IK-7675-01	1.58354	1	8.9238	84.8144	7.8582	3.7644	13.1608	10.3801										-6.36133	32.7596	-5.34963	1.28366	2.37855	-2.8755	21.8353	high
TCGA-IK-8125-01	3.56434	0	6.1413	127.493	7.4901	5.3831	3.868	11.4553										-4.37783	49.2443	-5.09904	1.83564	0.699064	-3.17335	39.1288	high
TCGA-KT-A74X-01	1.19999	0	8.3117	115.228	4.2463	16.4078	5.3741	11.2938										-5.925	44.5069	-2.89075	5.59506	0.971261	-3.12861	39.1289	high
TCGA-KT-A7W1-01	1.19999	0	8.6855	170.572	4.9712	61.6561	8.9333	0.1027										-6.19146	65.8834	-3.38424	21.0247	1.61452	-0.02845	78.9185	high
TCGA-P5-A5EV-01	0.0191779	0	7.9891	133.209	5.1157	9.9365	13.4173	8.2744										-5.69503	51.4521	-3.48262	3.38835	2.42491	-2.29217	45.7955	high
TCGA-P5-A5EW-01	0.558898	0	7.1907	133.659	7.767	6.6204	26.4773	15.0286										-5.12589	51.6259	-5.28754	2.25756	4.78524	-4.16322	44.0921	high
TCGA-P5-A5EX-01	0.665746	0	4.0069	148.678	3.4056	19.3594	18.8056	0.0578										-2.85632	57.427	-2.31843	6.60156	3.39874	-0.0160118	62.2365	high
TCGA-P5-A5EY-01	0.197258	0	4.939	114.469	4.7317	6.9357	11.0337	0.0279										-3.52077	44.2137	-3.2212	2.36507	1.99412	-0.00772886	41.8232	high
TCGA-P5-A5EZ-01	0.191779	0	6.6765	67.3044	4.8723	6.1296	18.1047	5.2133										-4.75934	25.9963	-3.31692	2.09019	3.27206	-1.44419	21.8381	high
TCGA-P5-A5F0-01	0.786293	0	7.1411	96.2336	5.8734	6.8622	6.4467	6.4314										-5.09053	37.1702	-3.99843	2.34001	1.16511	-1.78163	29.8048	high
TCGA-P5-A5F1-01	0.490406	0	8.2904	89.3873	6.5084	12.5914	17.6928	3.1296										-5.90981	34.5258	-4.43072	4.29367	3.19762	-0.866962	30.8096	high
TCGA-P5-A5F2-01	0.663006	0	8.6824	92.1598	6.0558	6.3822	29.0962	1.9013										-6.18925	35.5967	-4.12261	2.17633	5.25856	-0.526698	32.1931	high
TCGA-P5-A5F4-01	0.63287	0	9.2421	80.392	5.2643	4.1836	14.8521	5.025										-6.58823	31.0514	-3.58378	1.42661	2.68422	-1.39203	23.5982	high
TCGA-P5-A5F6-01	0.106848	0	7.172	125.873	2.7794	7.0876	32.5412	0										-5.11256	48.6185	-1.89213	2.41687	5.88117	0	49.9118	high
TCGA-P5-A72U-01	0.0191779	0	4.5508	128.757	4.0714	9.761	12.0616	0.0689										-3.24404	49.7326	-2.77169	3.3285	2.17989	-0.0190867	49.2062	high
TCGA-P5-A72W-01	0.868484	0	8.7561	93.5144	2.3678	9.2307	21.4414	8.6376										-6.24179	36.1199	-1.61193	3.14767	3.8751	-2.39279	32.8962	high
TCGA-P5-A72X-01	1.1041	0	5.6936	92.8335	4.2488	10.1488	23.0018	2.5949										-4.05868	35.8569	-2.89246	3.46074	4.15712	-0.718839	35.8048	high
TCGA-P5-A72Z-01	0.969852	0	6.5679	143.455	3.6918	16.1341	2.1068	2.3548										-4.68193	55.4096	-2.51327	5.50173	0.380762	-0.652327	53.4446	high
TCGA-P5-A730-01	0.912319	0	9.3523	123.298	5.1716	12.8477	12.2184	4.606										-6.66679	47.6237	-3.52067	4.38107	2.20823	-1.27595	42.7496	high
TCGA-P5-A731-01	0.750677	0	6.6953	114.237	4.7615	19.1714	20.3255	2.6719										-4.77274	44.1242	-3.24149	6.53745	3.67343	-0.74017	45.5807	high
TCGA-P5-A733-01	1.13423	0	7.6205	105.664	4.8053	5.8	9.7271	9.0104										-5.43227	40.8128	-3.2713	1.9778	1.75798	-2.49606	33.349	high
TCGA-P5-A735-01	0.799991	0	7.4475	103.949	5.1523	5.5509	18.1626	22.8261										-5.30895	40.1505	-3.50753	1.89286	3.28253	-6.32329	30.1861	high
TCGA-P5-A736-01	0.63013	0	4.5556	110.069	2.9294	5.5777	15.4477	0.2514										-3.24746	42.5143	-1.99425	1.902	2.79186	-0.0696428	41.8968	high
TCGA-P5-A737-01	1.01917	0	6.2856	93.0601	3.1779	7.8108	14.7235	0.186										-4.48069	35.9445	-2.16342	2.66348	2.66098	-0.0515257	34.5733	high
TCGA-P5-A77W-01	1.59998	0	5.2216	208.352	9.5397	9.4293	2.0079	35.5535										-3.72222	80.4759	-6.49434	3.21539	0.362888	-9.84903	63.9886	high
TCGA-P5-A77X-01	0.287668	0	5.5967	112.268	5.7665	5.1066	7.1122	11.242										-3.98961	43.3635	-3.92566	1.74135	1.28539	-3.11426	35.3607	high
TCGA-P5-A780-01	0.197258	0	8.6829	94.5252	6.0031	5.9211	14.9802	15.3579										-6.18961	36.5104	-4.08673	2.0191	2.70737	-4.25445	26.706	high
TCGA-P5-A781-01	0.367119	0	7.9948	161.926	6.3388	8.9	23.785	4.9599										-5.69909	62.5441	-4.31526	3.0349	4.29866	-1.37399	58.4893	high
TCGA-QH-A65R-01	1.263	0	8.6674	109.072	7.0964	9.7788	128.908	39.2141										-6.17856	42.1292	-4.83102	3.33457	23.2975	-10.8631	46.8886	high
TCGA-QH-A65S-01	0.210957	0	7.948	109.467	6.0601	4.7274	7.9071	14.5573										-5.66573	42.2817	-4.12553	1.61204	1.42905	-4.03266	31.4989	high
TCGA-QH-A65V-01	1.05204	0	8.5903	113.969	6.5866	7.75	23.4268	7.1655										-6.1236	44.0207	-4.48396	2.64275	4.23393	-1.98499	38.3048	high
TCGA-QH-A65X-01	1.32053	0	7.4844	78.1468	4.4987	12.5452	7.3905	22.3858										-5.33525	30.1842	-3.06258	4.27791	1.33569	-6.20131	21.1987	high
TCGA-QH-A65Z-01	1.16985	0	9.0612	109.552	5.2029	8.8999	11.1988	5.9605										-6.45928	42.3147	-3.54198	3.03487	2.02396	-1.65118	35.721	high
TCGA-QH-A6CS-01	1.61094	0	4.8732	147.44	4.9818	4.5895	5.1086	1.0393										-3.47386	56.9489	-3.39146	1.56502	0.923277	-0.287907	52.2839	high
TCGA-QH-A6CU-01	1.2356	0	6.9493	101.602	6.4398	5.8232	12.3069	2.6126										-4.95381	39.2437	-4.38402	1.98571	2.22423	-0.723742	33.392	high
TCGA-QH-A6CV-01	1.21095	0	6.7227	226.122	5.173	17.3425	14.6829	0										-4.79228	87.3395	-3.52162	5.91379	2.65364	0	87.5931	high
TCGA-QH-A6CW-01	1.13423	0	6.2201	108.909	4.6237	6.7654	26.6412	7.5678										-4.434	42.0663	-3.14768	2.307	4.81486	-2.09643	39.5101	high
TCGA-QH-A6CX-01	1.01917	1	4.9528	128.825	2.8472	7.3484	10.8364	0.2102										-3.5306	49.7588	-1.93829	2.5058	1.95846	-0.0582296	48.6959	high
TCGA-QH-A6CY-01	1.1178	0	9.0235	108.921	4.6407	9.9165	18.3313	4.5108										-6.4324	42.0707	-3.15925	3.38153	3.31302	-1.24958	37.924	high
TCGA-QH-A6CZ-01	0.764375	0	6.072	127.765	6.3917	9.5341	7.247	14.3763										-4.32843	49.3493	-4.35128	3.25113	1.30975	-3.98252	41.248	high
TCGA-QH-A6X3-01	0.857525	0	9.4547	140.912	8.8906	8.8172	4.8275	3.8248										-6.73978	54.4273	-6.05245	3.00667	0.872474	-1.05955	44.4546	high
TCGA-QH-A6X4-01	1.21095	0	4.878	116.08	7.7445	6.6254	4.3057	6.7152										-3.47728	44.8358	-5.27222	2.25926	0.778169	-1.86024	37.2635	high
TCGA-QH-A6X5-01	1.36163	0	7.2706	114.43	6.522	6.6731	15.5812	3.352										-5.18285	44.1988	-4.43998	2.27553	2.81599	-0.928571	38.7389	high
TCGA-QH-A6X8-01	1.39451	0	6.8671	101.897	3.3726	8.9655	3.1835	8.3237										-4.89521	39.3578	-2.29596	3.05724	0.575354	-2.30583	33.4933	high
TCGA-QH-A6X9-01	0.158902	0	8.9883	110.661	7.9277	4.9543	19.6654	46.1677										-6.40731	42.743	-5.39694	1.68942	3.55413	-12.7894	23.3929	high
TCGA-QH-A6XA-01	1.37533	0	8.0613	131.938	6.9535	5.4697	68.1047	21.9335										-5.7465	50.961	-4.73373	1.86517	12.3086	-6.07602	48.5785	high
TCGA-QH-A6XC-01	1.39177	0	7.8437	109.533	4.0962	16.7054	15.8264	0.1333										-5.59138	42.307	-2.78857	5.69654	2.86031	-0.0369268	42.4469	high
TCGA-QH-A86X-01	0.923278	0	7.5537	124.856	7.7212	9.4896	34.9429	13.9905										-5.38466	48.2257	-5.25636	3.23595	6.31523	-3.87565	43.2603	high
TCGA-QH-A870-01	1.08218	0	8.3464	121.091	8.6604	7.51	12.8674	1.5687										-5.94973	46.7715	-5.89574	2.56091	2.32553	-0.434561	39.3779	high
TCGA-R8-A6MK-01	7.40266	0	7.2326	145.335	6.2102	8.8465	57.1273	6.45										-5.15576	56.1356	-4.22772	3.01666	10.3246	-1.78678	58.3066	high
TCGA-R8-A6ML-01	7.83553	0	8.0524	129.058	6.0966	12.4055	8.9097	20.9681										-5.74015	49.8485	-4.15038	4.23028	1.61025	-5.80858	39.9899	high
TCGA-R8-A6MO-01	2.72052	0	9.0273	87.9992	5.2263	10.5704	13.851	15.7124										-6.43511	33.9897	-3.55791	3.60451	2.50329	-4.35265	25.7518	high
TCGA-RY-A83X-01	2.57257	0	8.6542	135.308	7.1143	8.8585	4.8385	8.6812										-6.16915	52.2626	-4.8432	3.02075	0.874462	-2.40487	42.7406	high
TCGA-RY-A83Y-01	0.45479	0	8.092	97.2873	7.5114	13.6114	11.2754	14.9442										-5.76838	37.5772	-5.11354	4.64149	2.0378	-4.13984	29.2347	high
TCGA-RY-A83Z-01	0.824648	0	9.8419	42.8942	4.4531	2.9463	31.4259	38.8532										-7.0158	16.5679	-3.03154	1.00469	5.6796	-10.7631	2.44173	high
TCGA-RY-A840-01	2.3397	0	4.6022	157.034	9.0162	11.3034	3.6641	9.52										-3.28068	60.6544	-6.13796	3.85446	0.662213	-2.63723	53.1152	high
TCGA-RY-A843-01	0.172601	0	7.8861	101.281	6.1512	7.6252	5.2921	4.9042										-5.62161	39.1196	-4.18755	2.60019	0.956441	-1.35856	31.5085	high
TCGA-RY-A845-01	1.63286	0	8.0205	118.145	6.8762	8.7734	5.7162	37.8064										-5.71741	45.6337	-4.68111	2.99173	1.03309	-10.4731	28.7869	high
TCGA-RY-A847-01	2.55614	0	7.2112	117.84	6.5135	7.436	12.0193	16.5902										-5.1405	45.5157	-4.4342	2.53568	2.17225	-4.59582	36.0531	high
TCGA-S9-A6TS-01	5.18077	1	7.124	73.3392	5.6612	7.5953	11.1815	3.2535										-5.07834	28.3273	-3.85398	2.59	2.02083	-0.901285	23.1045	high
TCGA-S9-A6TU-01	7.26019	0	6.5262	86.5609	4.5343	8.2887	8.2146	4.3952										-4.6522	33.4341	-3.08682	2.82645	1.48462	-1.21756	28.7886	high
TCGA-S9-A6TV-01	1.56437	0	9.2463	73.2089	4.1739	89.4929	43.0987	3.2731										-6.59122	28.2769	-2.84147	30.5171	7.78923	-0.906714	56.2438	high
TCGA-S9-A6TW-01	3.42462	0	7.2083	89.6506	7.344	10.0439	6.1383	6.3185										-5.13844	34.6275	-4.99957	3.42497	1.10937	-1.75035	27.2735	high
TCGA-S9-A6TX-01	3.41092	0	7.103	109.506	4.4368	13.6504	7.3428	15.8974										-5.06337	42.2968	-3.02044	4.65479	1.32706	-4.4039	35.791	high
TCGA-S9-A6TY-01	2.94791	0	8.4405	123.105	6.9772	10.8814	8.2439	30.5479										-6.01681	47.5494	-4.74987	3.71056	1.48992	-8.46238	33.5208	high
TCGA-S9-A6TZ-01	3.06846	0	8.6483	124.696	9.6768	12.5917	9.2062	10.3481										-6.16494	48.1637	-6.58768	4.29377	1.66384	-2.86663	38.5021	high
TCGA-S9-A6U0-01	2.03285	1	6.116	157.781	4.1842	24.5608	8.4574	0.3983										-4.35979	60.943	-2.84848	8.37523	1.52851	-0.110337	63.5282	high
TCGA-S9-A6U1-01	2.15066	0	8.5514	123.267	7.5073	7.8239	11.1591	11.0097										-6.09587	47.6121	-5.11074	2.66795	2.01678	-3.04991	38.0403	high
TCGA-S9-A6U2-01	2.48764	0	7.0612	186.126	9.087	12.7043	7.3955	8.7937										-5.03358	71.8913	-6.18616	4.33217	1.33659	-2.43603	63.9043	high
TCGA-S9-A6U5-01	2.71778	0	6.7724	131.83	7.3125	14.116	9.3741	12.8443										-4.82771	50.9193	-4.97813	4.81356	1.69418	-3.55813	44.0631	high
TCGA-S9-A6U6-01	2.92874	0	7.6431	99.4336	6.3549	7.0166	33.9871	6.7038										-5.44838	38.4062	-4.32623	2.39266	6.14249	-1.85709	35.3097	high
TCGA-S9-A6U8-01	8.18621	1	7.745	99.5555	6.1379	4.6094	6.7231	5.4931										-5.52102	38.4533	-4.1785	1.57181	1.21507	-1.5217	30.019	high
TCGA-S9-A6U9-01	7.99443	0	6.7552	97.3679	4.2828	5.8869	151.3	2.281										-4.81544	37.6084	-2.9156	2.00743	27.3444	-0.631883	58.5973	high
TCGA-S9-A6UA-01	0.487666	1	6.7704	148.401	2.1895	15.9818	212.118	4.6967										-4.82628	57.32	-1.49055	5.44979	38.336	-1.30108	93.4879	high
TCGA-S9-A6UB-01	10.304	0	9.0229	126.993	9.1889	10.2596	1.9272	25.2107										-6.43197	49.0509	-6.25553	3.49852	0.348303	-6.98387	33.2263	high
TCGA-S9-A6WD-01	6.27116	0	5.2822	137.847	9.0128	7.9654	7.2399	23.7486										-3.76542	53.2435	-6.13564	2.7162	1.30847	-6.57884	40.7883	high
TCGA-S9-A6WE-01	11.2684	0	9.0758	146.331	5.5653	8.6498	65.4197	22.46										-6.46968	56.5203	-3.78869	2.94958	11.8233	-6.22187	54.813	high
TCGA-S9-A6WG-01	7.12869	0	7.1592	79.5663	5.6162	11.3357	195.53	4.2282										-5.10344	30.7325	-3.82334	3.86547	35.3381	-1.1713	59.838	high
TCGA-S9-A6WH-01	3.21366	0	8.7529	92.3533	8.4023	16.7054	9.1935	29.5104										-6.2395	35.6715	-5.72003	5.69654	1.66154	-8.17497	22.895	high
TCGA-S9-A6WI-01	7.08211	0	8.8105	59.0788	4.2815	3.2285	20.571	1.1824										-6.28056	22.8192	-2.91472	1.10092	3.7178	-0.327548	18.1151	high
TCGA-S9-A6WL-01	2.59175	0	7.7536	127.919	5.8155	11.6119	9.2501	7.1285										-5.52715	49.4087	-3.95902	3.95966	1.67177	-1.97474	43.5792	high
TCGA-S9-A6WM-01	1.65478	0	5.5884	155.342	7.6857	15.9902	13.6527	0.1037										-3.98369	60.0008	-5.23219	5.45266	2.46745	-0.028727	58.6763	high
TCGA-S9-A6WN-01	2.20546	0	5.3859	199.047	3.7817	22.686	8.8534	0.5153										-3.83934	76.8819	-2.57447	7.73593	1.60007	-0.142748	79.6613	high
TCGA-S9-A6WO-01	1.55067	0	7.3682	113.003	6.2961	5.4699	7.2231	9.868										-5.25242	43.6474	-4.2862	1.86524	1.30543	-2.73363	34.5458	high
TCGA-S9-A6WP-01	1.55341	0	8.4639	121.195	7.1707	7.6988	2.6703	16.8056										-6.03349	46.8114	-4.8816	2.62529	0.482603	-4.65549	34.3487	high
TCGA-S9-A6WQ-01	1.17259	0	7.8987	95.3796	6.27	8.9986	6.7644	12.0479										-5.63059	36.8404	-4.26843	3.06852	1.22253	-3.33751	27.8949	high
TCGA-S9-A7IQ-01	3.01093	0	8.3084	75.738	4.4919	4.4695	16.2257	2.8396										-5.92264	29.2538	-3.05795	1.5241	2.93247	-0.786626	23.9432	high
TCGA-S9-A7IS-01	0.660267	1	8.8533	138.268	5.5176	20.6146	59.0273	8.1276										-6.31107	53.4061	-3.75622	7.02958	10.668	-2.25151	58.7849	high
TCGA-S9-A7IX-01	2.24381	1	6.3628	123.871	3.3335	12.5229	21.4675	1.8477										-4.53572	47.8451	-2.26935	4.27031	3.87982	-0.51185	48.6783	high
TCGA-S9-A7IY-01	1.95888	0	7.1784	126.498	5.748	8.8954	9.1166	8.8086										-5.11712	48.8598	-3.91307	3.03333	1.64764	-2.44016	42.0704	high
TCGA-S9-A7IZ-01	1.66574	0	7.3402	130.037	5.565	10.7964	11.6922	4.8848										-5.23246	50.2268	-3.78849	3.68157	2.11313	-1.35319	45.6474	high
TCGA-S9-A7J0-01	1.66847	0	6.6011	86.5383	8.2828	4.1912	21.6308	19.3686										-4.70559	33.4254	-5.63868	1.4292	3.90933	-5.36549	23.0542	high
TCGA-S9-A7J1-01	0.682184	0	6.7843	117.605	7.6849	12.9284	4.3371	10.8463										-4.83619	45.425	-5.23165	4.40858	0.783844	-3.00464	37.5449	high
TCGA-S9-A7J2-01	0.169861	0	7.4962	149.552	6.8028	13.9392	13.2138	6.5784										-5.34367	57.7646	-4.63114	4.75327	2.38813	-1.82235	53.1088	high
TCGA-S9-A7J3-01	1.72327	0	7.1185	113.413	4.6275	15.924	36.3088	9.8148										-5.07442	43.8056	-3.15026	5.43008	6.56209	-2.7189	44.8542	high
TCGA-S9-A7QW-01	1.25478	0	8.4754	97.3852	8.3595	6.5463	5.8394	0.0723										-6.04169	37.615	-5.6909	2.23229	1.05535	-0.0200285	29.1501	high
TCGA-S9-A7QX-01	1.54519	0	7.2635	140.605	7.0428	8.179	7.3854	17.9785										-5.17779	54.3085	-4.79453	2.78904	1.33476	-4.9804	43.4796	high
TCGA-S9-A7QY-01	2.36436	0	8.012	107.277	7.2702	9.1222	22.5064	17.1394										-5.71135	41.4356	-4.94933	3.11067	4.06758	-4.74796	33.2052	high
TCGA-S9-A7QZ-01	2.26299	0	7.0948	88.0965	6.698	7.7507	5.2364	18.1045										-5.05753	34.0273	-4.5598	2.64299	0.946375	-5.01531	22.984	high
TCGA-S9-A7R1-01	14.1533	1	7.9459	123.334	6.6675	4.6498	58.0152	8.3371										-5.66423	47.6376	-4.53903	1.58558	10.4851	-2.30954	47.1955	high
TCGA-S9-A7R2-01	0.865744	1	6.0179	125.918	6.2331	7.4753	34.6147	0.5863										-4.28986	48.6357	-4.24331	2.54908	6.25591	-0.162417	48.7451	high
TCGA-S9-A7R3-01	8.2547	0	7.9312	117.373	7.257	6.7345	33.3085	1.7483										-5.65376	45.3353	-4.94035	2.29646	6.01985	-0.484314	42.5732	high
TCGA-S9-A7R4-01	2.50408	0	8.6284	111.544	7.0587	9.9531	7.4196	12.1082										-6.15075	43.0838	-4.80535	3.39401	1.34094	-3.35421	33.5084	high
TCGA-S9-A7R7-01	8.21909	0	6.349	162.293	4.0966	16.4613	13.9435	1.3279										-4.52588	62.6855	-2.78884	5.6133	2.52001	-0.367855	63.1362	high
TCGA-S9-A7R8-01	2.63285	1	12.8255	111.454	5.1308	13.5676	105.391	14.2165										-9.14266	43.0491	-3.49289	4.62655	19.0473	-3.93825	50.1492	high
TCGA-S9-A89V-01	1.55889	0	5.7942	123.34	4.6388	8.8192	10.3868	13.5091										-4.1304	47.64	-3.15796	3.00735	1.87721	-3.74229	41.4939	high
TCGA-S9-A89Z-01	1.70683	0	8.2636	111.665	4.0466	8.2671	2.9763	15.5679										-5.89071	43.1308	-2.7548	2.81908	0.537907	-4.31262	33.5296	high
TCGA-TM-A7C3-01	4.56433	1	9.3662	137.172	5.4464	5.5689	38.0415	0.0277										-6.6767	52.9826	-3.70775	1.89899	6.87524	-0.00767345	51.3647	high
TCGA-TM-A7C4-01	4.02735	0	8.1899	118.012	5.57	5.3604	9.7359	10.0333										-5.83817	45.5822	-3.79189	1.8279	1.75957	-2.77942	36.7602	high
TCGA-TM-A7C5-01	4.10954	0	9.1282	126.876	9.0166	5.5058	2.6277	46.005										-6.50704	49.0059	-6.13823	1.87748	0.474904	-12.7443	25.9687	high
TCGA-TM-A7CA-01	2.8986	0	7.8959	103.954	7.5183	3.8054	12.4537	32.5337										-5.62859	40.1524	-5.11823	1.29764	2.25076	-9.01249	23.9415	high
TCGA-TM-A7CF-01	5.44926	0	6.9399	109.122	4.3586	5.8335	12.4778	4.4582										-4.94711	42.1484	-2.9672	1.98922	2.25511	-1.23501	37.2434	high
TCGA-TM-A84B-01	2.07669	1	7.6208	174.698	9.656	26.7716	11.3654	0.145										-5.43249	67.4773	-6.57352	9.12912	2.05407	-0.0401679	66.6143	high
TCGA-TM-A84C-01	1.34793	1	6.3984	192.302	5.175	19.2089	76.6881	0.5945										-4.5611	74.2766	-3.52298	6.55023	13.8598	-0.164688	86.438	high
TCGA-TM-A84F-01	4.92049	0	6.4789	93.9115	3.4872	21.3297	11.7154	1.884										-4.61848	36.2733	-2.37398	7.27343	2.11732	-0.521906	38.1497	high
TCGA-TM-A84G-01	3.38626	0	8.1256	110.991	10.0913	15.8916	5.3555	8.9115										-5.79233	42.8702	-6.86985	5.41904	0.9679	-2.46866	34.1262	high
TCGA-TM-A84H-01	2.53696	0	7.9133	109.603	6.5001	5.6432	7.4077	8.2125										-5.641	42.3341	-4.42507	1.92433	1.33879	-2.27503	33.2561	high
TCGA-TM-A84I-01	2.3397	0	6.9242	90.6911	7.064	4.1799	11.6328	23.2504										-4.93592	35.0294	-4.80896	1.42535	2.1024	-6.44083	22.3715	high
TCGA-TM-A84J-01	2.01368	0	9.9467	145.762	9.955	3.8179	24.7233	1.4398										-7.09051	56.3007	-6.77707	1.3019	4.46824	-0.398853	47.8044	high
TCGA-TM-A84L-01	3.4027	1	7.0587	95.1733	3.6867	8.5496	10.6689	5.7375										-5.03179	36.7607	-2.50979	2.91541	1.92819	-1.5894	32.4733	high
TCGA-TM-A84M-01	2.06573	0	6.8885	136.47	8.3442	11.3774	2.5955	19.1364										-4.91047	52.7114	-5.68048	3.87969	0.469085	-5.30117	41.1681	high
TCGA-TM-A84O-01	2.76983	1	7.4491	137.769	4.6939	7.8142	31.9957	8.6494										-5.31009	53.2133	-3.19547	2.66464	5.78258	-2.39606	50.7589	high
TCGA-TM-A84Q-01	2.11505	0	8.2381	105.887	7.9747	17.543	10.8687	13.6816										-5.87253	40.8988	-5.42894	5.98216	1.9643	-3.79008	33.7537	high
TCGA-TM-A84R-01	1.55067	0	8.8173	74.9473	3.7185	3.9847	14.908	3.8896										-6.28541	28.9484	-2.53144	1.35878	2.69432	-1.0775	23.1071	high
TCGA-TM-A84S-01	1.24382	0	7.266	146.233	3.4134	9.0617	11.5186	9.3103										-5.17957	56.4827	-2.32374	3.09004	2.08176	-2.57914	51.572	high
TCGA-TM-A84T-01	1.98354	0	8.0234	95.9475	6.0163	6.5648	7.8759	21.6837										-5.71948	37.0597	-4.09572	2.2386	1.42341	-6.00682	24.8997	high
TCGA-TQ-A7RF-01	1.7808	0	10.8446	140.465	9.4304	13.5028	25.5295	1.6783										-7.73057	54.2548	-6.41993	4.60445	4.61395	-0.464923	48.8578	high
TCGA-TQ-A7RG-01	1.64108	0	7.7535	136.54	7.4794	9.0867	10.7775	0.0157										-5.52708	52.7385	-5.09175	3.09856	1.94782	-0.00434921	47.1617	high
TCGA-TQ-A7RH-01	1.33149	0	8.6096	83.2287	3.6446	6.8755	15.2775	40.5142										-6.13735	32.1471	-2.48113	2.34455	2.7611	-11.2232	17.411	high
TCGA-TQ-A7RI-01	0.169861	0	7.435	140.958	7.2555	12.239	7.0323	6.5674										-5.30004	54.4449	-4.93933	4.1735	1.27095	-1.8193	47.8307	high
TCGA-TQ-A7RJ-01	3.36709	0	7.9055	93.9199	5.8286	5.8893	7.2856	0.0459										-5.63544	36.2766	-3.96794	2.00825	1.31673	-0.0127152	29.9855	high
TCGA-TQ-A7RK-01	3.67393	0	9.6686	104.27	5.9143	5.9424	9.851	20.5898										-6.89226	40.2741	-4.02628	2.02636	1.78037	-5.70379	27.4585	high
TCGA-TQ-A7RM-01	3.0575	0	9.9961	70.8511	2.8362	2.6508	26.5884	17.6477										-7.12572	27.3662	-1.9308	0.903923	4.80532	-4.88877	19.1302	high
TCGA-TQ-A7RN-01	2.81093	0	6.7114	156.892	7.1878	12.4754	5.6347	13.0995										-4.78422	60.5997	-4.89324	4.25411	1.01836	-3.62882	52.5658	high
TCGA-TQ-A7RO-01	2.59997	0	7.6526	142.515	6.3552	15.3565	12.1815	9.1257										-5.45516	55.0465	-4.32643	5.23657	2.20156	-2.528	50.175	high
TCGA-TQ-A7RP-01	2.50408	0	6.3951	107.224	3.9595	4.997	14.708	0.8464										-4.55875	41.4152	-2.69551	1.70398	2.65818	-0.23447	38.2887	high
TCGA-TQ-A7RQ-01	2.17806	0	8.4957	109.576	5.7234	6.5557	4.1127	29.678										-6.05616	42.3239	-3.89632	2.23549	0.743288	-8.2214	27.1288	high
TCGA-TQ-A7RR-01	2.15614	0	6.9046	101.479	7.038	6.7825	11.8411	11.0687										-4.92194	39.1964	-4.79126	2.31283	2.14004	-3.06625	30.8698	high
TCGA-TQ-A7RU-01	2.82737	0	9.627	119.984	6.4431	6.8275	4.3303	21.3238										-6.86261	46.3438	-4.38627	2.32818	0.782615	-5.90712	32.2986	high
TCGA-TQ-A7RV-01	5.11775	0	8.0391	106.406	5.4441	5.7569	5.2678	13.5493										-5.73067	41.0995	-3.70618	1.9631	0.952049	-3.75343	30.8243	high
TCGA-TQ-A7RW-01	2.24929	1	8.6385	118.636	5.3325	9.0826	6.5296	8.7644										-6.15795	45.8233	-3.63021	3.09717	1.18009	-2.42791	37.8845	high
TCGA-TQ-A8XE-01	2.61367	1	11.7959	121.679	7.7057	10.9301	10.9871	13.3585										-8.40871	46.9984	-5.24581	3.72716	1.9857	-3.70057	35.3562	high
TCGA-VM-A8C8-01	3.82736	0	8.7668	113.417	8.3759	5.667	6.4253	19.2023										-6.24941	43.8072	-5.70206	1.93245	1.16124	-5.31942	29.63	high
TCGA-VM-A8C9-01	3.59996	0	5.7983	91.0179	1.6752	6.6927	24.9198	9.0797										-4.13332	35.1557	-1.14043	2.28221	4.50376	-2.51526	34.1526	high
TCGA-VM-A8CA-01	1.12602	0	7.6014	75.4595	6.3839	6.7958	11.5679	0.9063										-5.41866	29.1462	-4.34597	2.31737	2.09067	-0.251063	23.5386	high
TCGA-VM-A8CB-01	0.00821909	0	5.9478	103.3	10.7102	16.7661	5.4339	36.0397										-4.23989	39.8996	-7.29118	5.71724	0.982069	-9.98372	25.0841	high
TCGA-VM-A8CD-01	0.657527	1	4.509	169.404	2.4387	29.9687	13.4363	0.2246										-3.21424	65.4322	-1.66019	10.2193	2.42834	-0.0622187	73.1432	high
TCGA-VM-A8CE-01	3.26298	0	7.3028	151.806	6.7398	8.981	13.2345	7.9567										-5.2058	58.6352	-4.58825	3.06252	2.39187	-2.20417	52.0914	high
TCGA-VM-A8CF-01	1.66847	0	5.1829	59.6049	4.1844	2.224	28.6914	10.0958										-3.69463	23.0224	-2.84861	0.758384	5.1854	-2.79674	19.6262	high
TCGA-VM-A8CH-01	1.95614	0	8.62	119.95	6.6039	12.4883	7.5104	9.9696										-6.14477	46.3307	-4.49574	4.25851	1.35735	-2.76178	38.5443	high
TCGA-VV-A829-01	3.08764	0	4.2815	136.973	5.5183	8.8047	14.9966	19.1505										-3.05207	52.9058	-3.75669	3.0024	2.71034	-5.30507	46.5047	high
TCGA-VV-A86M-01	1.33423	0	10.8314	105.091	9.2179	4.2104	5.6051	2.8988										-7.72116	40.5913	-6.27527	1.43575	1.01301	-0.803026	28.2406	high
TCGA-VW-A7QS-01	1.93423	0	9.1292	150.869	8.7241	17.4616	6.8367	7.8905										-6.50775	58.2732	-5.93911	5.95441	1.2356	-2.18583	50.8305	high
TCGA-VW-A8FI-01	0.671226	1	7.0252	105.646	5.1501	8.1274	225.629	0.4989										-5.00791	40.8059	-3.50603	2.77144	40.778	-0.138205	75.7032	high
TCGA-W9-A837-01	4.25475	0	7.9543	157.867	6.6708	7.6044	12.063	6.8672										-5.67022	60.976	-4.54128	2.5931	2.18015	-1.90235	53.6354	high
TCGA-WH-A86K-01	1.10958	0	7.8062	70.8597	6.1316	8.16	7.8896	0.0169										-5.56465	27.3696	-4.17421	2.78256	1.42589	-0.00468164	21.8345	high
TCGA-WY-A858-01	3.66297	0	5.4303	69.9198	4.6615	5.5223	11.8711	7.4936										-3.87099	27.0065	-3.17341	1.8831	2.14546	-2.07588	21.9148	high
TCGA-WY-A859-01	3.32325	0	9.5784	84.4889	5.6323	2.6128	15.0881	7.8917										-6.82796	32.6338	-3.8343	0.890965	2.72687	-2.18616	23.4033	high
TCGA-WY-A85A-01	3.6164	0	7.9477	109.439	6.9644	5.8686	14.3314	14.4317										-5.66552	42.2706	-4.74115	2.00119	2.59011	-3.99787	32.4574	high
TCGA-WY-A85B-01	3.8164	0	7.8091	104.125	8.304	8.5484	8.5759	12.7279										-5.56672	40.2184	-5.65311	2.915	1.54992	-3.52588	29.9376	high
TCGA-WY-A85C-01	3.90681	0	9.0871	102.524	6.2946	5.9058	18.8463	15.0761										-6.47774	39.5998	-4.28517	2.01388	3.40609	-4.17638	30.0805	high
TCGA-WY-A85D-01	3.14243	0	10.2889	59.7016	7.8894	6.161	47.7758	9.1996										-7.33444	23.0597	-5.37087	2.1009	8.63452	-2.54847	18.5414	high
TCGA-WY-A85E-01	1.73423	0	8.8389	95.0948	9.0197	6.0861	8.3218	0.0245										-6.30081	36.7304	-6.14034	2.07536	1.504	-0.00678699	27.8618	high

## Sheet: output
id	futime	fustat	PSMC6	CANX	RFXAP	TAP1	HSPA1B	KLRC2	riskScore	risk
TCGA-CS-4938-01	9.79167	0	5.873	138.963	5.0231	6.0283	10.7801	4.6781	48.7764	high
TCGA-CS-4941-01	0.641089	1	3.7258	155.338	7.0871	25.5414	11.9854	0.1416	63.3553	high
TCGA-CS-4942-01	3.65749	1	3.9815	155.755	5.3048	20.4652	6.4665	14.1833	57.9292	high
TCGA-CS-4943-01	3.0301	1	7.7174	145.949	7.7452	5.2967	5.9385	122.352	14.5841	high
TCGA-CS-4944-01	5.00816	0	6.6898	142.724	4.5083	8.3583	13.4334	5.2683	51.1077	high
TCGA-CS-5390-01	5.38394	0	6.7242	131.011	7.1692	5.1567	6.6535	14.9145	39.7583	high
TCGA-CS-5393-01	3.34791	0	6.3453	102.075	4.9029	3.2841	8.2744	18.9694	28.9257	high
TCGA-CS-5394-01	0.0219176	0	6.6281	168.575	6.9639	10.1883	3.2132	3.6808	58.6816	high
TCGA-CS-5395-01	1.75067	1	6.0662	179.823	5.8603	8.2265	9.2172	0.1327	65.577	high
TCGA-CS-5396-01	4.46844	0	5.891	160.359	3.4527	23.0904	5.7942	4.3851	63.0952	high
TCGA-CS-5397-01	0.531501	1	7.8682	189.698	4.0035	6.2673	8.4809	0.4387	68.485	high
TCGA-CS-6186-01	1.47396	1	7.9592	148.495	6.8141	14.6505	11.4618	0	54.1111	high
TCGA-CS-6188-01	2.23011	1	6.7554	218.139	4.7551	14.5034	9.9353	0.0486	82.9312	high
TCGA-CS-6290-01	3.11503	1	6.3685	97.4536	5.0761	13.2713	8.5104	0	35.7096	high
TCGA-CS-6666-01	3.91229	0	6.7054	132.672	2.7195	10.9345	19.0845	4.586	50.5205	high
TCGA-CS-6667-01	4.02461	0	7.9809	128.657	7.0193	7.1959	5.4691	13.5041	38.9274	high
TCGA-CS-6668-01	4.1616	0	3.7945	133.103	10.1188	9.301	2.4181	18.3535	40.3418	high
TCGA-CS-6669-01	4.09311	0	7.5723	60.9128	2.567	2.143	9.874	0.2399	18.831	high
TCGA-CS-6670-01	3.90681	0	5.9038	122.717	4.8115	9.6045	21.7511	10.5175	44.2082	high
TCGA-DB-5270-01	10.2273	0	6.6027	103.899	3.7207	7.5948	11.7531	5.1487	36.179	high
TCGA-DB-5273-01	6.83006	0	5.8626	129.333	5.14	12.4251	14.5077	10.9716	46.0963	high
TCGA-DB-5274-01	6.27116	0	8.5961	52.0764	5.5105	3.2383	8.9861	36.3312	2.89925	high
TCGA-DB-5275-01	3.99448	0	8.0529	111.879	3.4492	9.8595	65.5025	28.2579	42.4972	high
TCGA-DB-5276-01	6.07665	0	6.4151	101.074	4.2689	11.0964	13.8864	4.5532	36.5928	high
TCGA-DB-5277-01	4.23831	1	7.5732	105.535	2.9436	6.5163	6.3592	0.1601	36.6873	high
TCGA-DB-5278-01	7.59444	0	7.1677	149.553	5.8387	6.2713	8.2044	16.0028	47.8686	high
TCGA-DB-5279-01	3.70955	0	6.3735	148.287	6.4259	7.3937	17.8229	1.7062	53.6278	high
TCGA-DB-5280-01	3.04654	0	7.4227	164.752	5.8852	8.1235	26.7641	0.0324	61.936	high
TCGA-DB-5281-01	6.52322	0	6.6022	114.3	5.3618	9.7505	12.7096	0	41.4136	high
TCGA-DB-A4X9-01	3.86845	0	6.9037	116.717	8.2865	9.5727	234.044	4.0806	78.9521	high
TCGA-DB-A4XA-01	1.56985	0	7.2193	130.33	6.3132	8.7761	10.5594	9.6854	43.114	high
TCGA-DB-A4XB-01	2.51778	0	7.3243	117.864	7.8255	7.5239	9.741	8.4759	36.9545	high
TCGA-DB-A4XC-01	3.89311	0	7.868	115.109	6.2179	9.0466	28.2915	15.4289	38.5431	high
TCGA-DB-A4XD-01	3.31503	0	7.7299	124.583	6.5024	4.9796	7.275	22.5106	34.9604	high
TCGA-DB-A4XE-01	3.12051	0	7.4674	140.941	5.7426	6.5888	8.9778	23.4635	42.5755	high
TCGA-DB-A4XF-01	2.79723	0	6.8586	133.138	6.4076	11.6153	18.3126	4.4455	48.2122	high
TCGA-DB-A4XG-01	6.07939	0	9.0764	124.492	7.6818	8.1676	5.659	0.0375	40.1828	high
TCGA-DB-A4XH-01	2.63559	0	6.7681	88.833	7.3662	6.7137	6.5477	4.0172	26.8323	high
TCGA-DB-A64L-01	2.01642	0	8.7456	103.371	5.2157	13.6469	12.7225	11.3087	33.9622	high
TCGA-DB-A64O-01	2.12326	1	5.3807	141.831	6.7524	6.0982	58.4073	0.0958	58.9587	high
TCGA-DB-A64P-01	2.50956	0	8.4834	106.585	6.489	12.5672	26.5399	9.4491	37.1678	high
TCGA-DB-A64Q-01	0.498625	0	10.3816	138.32	8.8076	11.2058	79.21	21.048	52.3358	high
TCGA-DB-A64R-01	2.61641	0	9.7968	122.228	8.8287	8.4866	4.7241	13.7437	34.157	high
TCGA-DB-A64S-01	2.28765	0	9.3913	116.528	7.2182	11.6167	6.8556	14.8026	34.5001	high
TCGA-DB-A64U-01	2.31778	0	9.7911	123.06	7.2844	7.6568	32.2104	23.9139	37.4012	high
TCGA-DB-A64V-01	2.43559	0	8.0067	92.0251	6.725	12.1856	21.0547	6.8985	31.3084	high
TCGA-DB-A64W-01	1.19999	1	11.1154	95.8901	9.8758	3.5086	6.034	8.6775	22.2739	high
TCGA-DB-A64X-01	1.54245	0	9.3934	82.551	5.6837	8.2954	11.6922	14.7436	22.1775	high
TCGA-DB-A75K-01	1.00821	0	6.3448	84.0737	5.3628	52.0994	9.638	3.1852	42.9251	high
TCGA-DB-A75L-01	0.936976	0	9.0021	62.2059	7.0385	6.1793	15.7956	4.1469	16.6314	high
TCGA-DB-A75M-01	1.49039	0	6.6429	110.595	4.8137	7.1319	15.0604	3.1578	38.9838	high
TCGA-DB-A75O-01	2.56162	0	4.8774	91.9479	3.1462	10.6141	16.0319	2.6659	35.6745	high
TCGA-DB-A75P-01	1.34793	0	4.9687	115.046	3.0374	7.6199	25.1908	0.6123	45.8083	high
TCGA-DH-5140-01	1.663	1	4.5605	90.6023	7.8118	7.3266	13.7816	5.2823	29.952	high
TCGA-DH-5141-01	2.65203	0	7.1941	134.718	5.5025	15.031	8.3195	7.9656	47.5829	high
TCGA-DH-5142-01	5.32323	0	6.4292	132.145	3.448	11.8265	28.841	21.7587	47.3284	high
TCGA-DH-5143-01	3.83831	0	6.6214	130.7	5.2511	8.381	9.9341	2.9811	46.0154	high
TCGA-DH-5144-01	2.04929	0	7.8079	144.345	7.8238	10.9664	8.5973	25.2435	43.1618	high
TCGA-DH-A669-01	2.51778	1	10.9288	111.981	7.9216	43.3813	11.0369	3.8134	45.8007	high
TCGA-DH-A66B-01	3.50407	0	9.2026	101.124	6.4108	8.334	25.2888	12.7126	32.0256	high
TCGA-DH-A66D-01	2.31778	0	7.7352	97.0506	4.1043	10.2908	13.2219	29.9934	26.7677	high
TCGA-DH-A66F-01	1.43286	0	8.465	129.138	6.4997	11.0447	6.2882	11.0373	41.2658	high
TCGA-DH-A66G-01	1.43286	0	7.483	86.2623	4.8497	9.4117	5.8382	11.4369	25.7793	high
TCGA-DH-A7UR-01	4.5205	0	8.1098	91.0667	6.7011	8.079	10.9429	6.6866	27.7119	high
TCGA-DH-A7US-01	1.93423	0	7.5104	124.832	5.2779	9.2707	6.9511	8.5115	41.3294	high
TCGA-DH-A7UT-01	1.45478	1	7.5954	88.2811	5.4012	6.5966	41.524	9.3134	32.1813	high
TCGA-DH-A7UU-01	1.14245	0	7.9423	59.9989	4.7786	5.6348	11.455	9.137	15.7204	high
TCGA-DH-A7UV-01	1.55067	0	7.4823	83.808	5.3138	5.3212	5.8485	12.5953	22.802	high
TCGA-DU-5847-01	1.50135	0	4.9613	182.585	4.9043	17.5972	15.5426	0.042	72.4463	high
TCGA-DU-5849-01	1.21369	0	6.7949	110.605	5.2223	9.8446	17.7103	8.3985	38.5535	high
TCGA-DU-5852-01	0.561638	1	4.3079	143.184	3.5459	12.6036	35.3207	5.0457	59.1036	high
TCGA-DU-5853-01	1.11506	0	7.4354	132.714	5.1329	3.7174	11.0723	13.6217	41.9613	high
TCGA-DU-5854-01	0.704102	0	5.8497	148.981	3.5801	13.254	14.0201	0.0842	57.9668	high
TCGA-DU-5855-01	0.567117	0	6.9607	116.342	6.5685	10.5892	7.6876	5.1409	39.0798	high
TCGA-DU-5870-01	15.1944	0	5.6528	161.661	5.7745	10.985	4.8627	5.6135	57.5507	high
TCGA-DU-5871-01	1.57806	0	6.098	129.967	5.6651	5.9101	7.5378	7.4187	43.3186	high
TCGA-DU-5872-01	1.45752	0	6.6238	144.453	4.1528	23.8409	12.9827	7.4102	56.6694	high
TCGA-DU-5874-01	1.263	0	7.7394	117.816	6.0323	10.5867	11.5223	10.0293	38.797	high
TCGA-DU-6392-01	17.5971	0	4.7776	125.599	5.0913	10.9505	8.6253	2.315	46.2924	high
TCGA-DU-6393-01	4.34242	1	7.6947	112.647	5.41	16.1118	5.9333	11.9951	37.5855	high
TCGA-DU-6394-01	1.86847	1	7.1686	171.67	5.4821	26.8878	7.4574	7.745	65.8365	high
TCGA-DU-6395-01	4.08489	1	5.4816	134.412	4.8564	9.1637	88.1512	12.5552	60.2814	high
TCGA-DU-6396-01	6.26295	1	6.6493	148.793	5.2222	28.3342	18.4405	16.0813	57.7161	high
TCGA-DU-6397-01	3.83831	1	5.0899	157.968	4.3201	13.8783	8.21	2.8603	59.8698	high
TCGA-DU-6399-01	5.47939	1	5.9874	123.641	4.7387	10.8298	8.4523	0.0222	45.4768	high
TCGA-DU-6400-01	0.101369	1	6.9287	103.719	2.9924	13.4693	5.4446	5.6525	37.0964	high
TCGA-DU-6401-01	7.28759	1	5.9189	132.361	4.8763	10.8397	19.8612	2.6773	50.1295	high
TCGA-DU-6402-01	0.586295	1	7.5421	124.293	2.5332	20.6687	6.3366	0.0208	49.0947	high
TCGA-DU-6403-01	0.969852	1	6.8464	122.523	4.7912	14.6848	10.4886	1.0402	45.7972	high
TCGA-DU-6404-01	11.1451	1	4.4249	256.175	5.0636	25.7545	46.6825	0	109.565	high
TCGA-DU-6405-01	1.65752	1	5.6503	199.818	4.2312	18.5286	17.2423	0.0107	79.703	high
TCGA-DU-6406-01	1.40272	1	7.1892	186.343	5.9657	90.7005	6.0086	0.1156	94.7717	high
TCGA-DU-6407-01	7.87663	1	5.3645	169.098	4.3016	7.4036	11.4204	6.2394	61.4218	high
TCGA-DU-6408-01	9.50675	1	3.766	120.529	5.3725	12.3448	22.6825	25.9831	41.3234	high
TCGA-DU-6410-01	0.663006	0	9.4764	127.74	4.007	4.4408	2.7457	27.3478	34.291	high
TCGA-DU-6542-01	0.199998	0	8.307	166.708	7.709	12.8695	9.8371	2.6284	58.6595	high
TCGA-DU-7006-01	0.956154	1	8.1918	237.556	3.7308	12.9664	18.2275	0.5915	90.9286	high
TCGA-DU-7007-01	5.24652	1	5.1051	168.867	7.3702	11.4297	14.4573	0.032	63.0698	high
TCGA-DU-7008-01	13.019	0	6.6787	108.254	7.2658	6.1875	6.3146	43.0312	23.4365	high
TCGA-DU-7009-01	12.8629	1	7.2085	164.451	6.4992	8.6369	10.6162	9.9479	56.0644	high
TCGA-DU-7010-01	1.2493	1	6.8253	130.95	4.6357	6.9553	8.6568	5.283	45.0308	high
TCGA-DU-7011-01	8.76703	1	6.7692	149.937	5.3683	8.3608	29.555	7.4883	55.5513	high
TCGA-DU-7012-01	0.5452	1	3.9974	210.712	7.5842	14.8551	15.3049	0.1161	81.1743	high
TCGA-DU-7013-01	0.736978	1	6.3931	196.731	6.6011	8.6245	15.4124	0.0327	72.6536	high
TCGA-DU-7015-01	7.5643	0	6.4355	153.355	5.7113	8.8629	9.6268	9.5096	52.8855	high
TCGA-DU-7018-01	2.55614	1	6.6138	151.863	7.4638	8.4532	5.0401	43.0865	40.7188	high
TCGA-DU-7290-01	0.863004	1	5.3049	225.076	5.6152	10.4401	33.8178	0.2709	88.9281	high
TCGA-DU-7292-01	0.663006	1	6.6972	136.976	3.2233	13.6488	13.9458	0.2671	53.0392	high
TCGA-DU-7294-01	7.86019	0	8.3131	180.174	9.0392	5.6192	2.9973	28.6849	52.0241	high
TCGA-DU-7298-01	1.57806	1	9.0678	111.722	7.1328	10.3271	5.6345	0.0313	36.364	high
TCGA-DU-7299-01	3.66845	1	7.615	137.665	5.5711	6.916	7.7415	22.7981	41.394	high
TCGA-DU-7300-01	5.16707	1	7.6812	137.249	6.6342	11.4151	10.0185	10.2255	45.8912	high
TCGA-DU-7301-01	2.15888	1	7.4249	165.547	4.321	17.7658	8.472	6.1534	61.5928	high
TCGA-DU-7302-01	5.0246	0	6.5138	155.181	6.5065	6.9727	7.2033	8.4394	52.2076	high
TCGA-DU-7304-01	1.94244	1	5.6738	161.345	5.0647	4.8587	8.6386	2.0413	57.4795	high
TCGA-DU-7306-01	3.49859	0	6.7414	138.733	6.0348	19.8809	3.5079	6.0206	50.4171	high
TCGA-DU-7309-01	0.230134	0	6.0064	106.409	4.7992	5.4582	12.6376	3.9781	36.5947	high
TCGA-DU-8158-01	0.424653	1	4.3821	171.839	3.584	7.7729	10.9945	6.254	63.7143	high
TCGA-DU-8161-01	1.97806	1	4.067	217.835	4.2668	19.5215	5.4867	0.4568	85.857	high
TCGA-DU-8162-01	1.21643	1	8.2175	126.301	4.3569	5.0687	8.5627	0.8557	42.9987	high
TCGA-DU-8163-01	1.72327	0	6.3889	125.424	5.8528	7.8128	14.8507	9.2401	42.6946	high
TCGA-DU-8164-01	1.78354	0	7.6997	135.365	7.0733	5.6458	4.6029	2.2788	44.1067	high
TCGA-DU-8165-01	1.5945	0	5.5897	180.692	8.9758	13.9938	54.0652	0.2342	74.1753	high
TCGA-DU-8166-01	1.41368	0	7.7694	119.531	5.8458	9.3903	33.1659	15.36	41.5919	high
TCGA-DU-8167-01	1.2904	0	8.0803	104.52	5.6576	6.7938	27.4122	17.0321	33.3119	high
TCGA-DU-8168-01	1.18081	0	8.5013	124.028	8.5729	5.2435	3.335	13.7997	34.5774	high
TCGA-DU-A5TP-01	2.77257	0	10.7961	115.878	5.0964	21.9711	89.1931	4.5225	55.9515	high
TCGA-DU-A5TR-01	2.48764	0	5.6322	66.1183	4.1122	10.4644	30.0017	7.8339	25.5442	high
TCGA-DU-A5TS-01	2.64107	0	6.3493	76.5672	4.4272	3.7214	10.448	22.1536	19.0544	high
TCGA-DU-A5TT-01	2.03559	0	6.4962	138.083	4.7348	8.3463	8.2796	0.1383	49.7847	high
TCGA-DU-A5TU-01	2.1808	0	8.3824	60.2659	4.5651	8.7391	23.2103	77.7995	-0.18266	low
TCGA-DU-A5TW-01	2.08217	0	8.8129	121.83	6.5785	6.0369	9.5977	15.3966	35.8242	high
TCGA-DU-A5TY-01	2.83011	1	8.2436	143.655	8.4611	8.536	15.3267	0.305	49.4467	high
TCGA-DU-A6S2-01	2.12874	0	6.5563	104.687	4.4599	10.3044	484.331	4.1479	122.623	high
TCGA-DU-A6S3-01	1.79724	0	6.7325	84.9188	3.8813	5.3977	10.6593	15.946	24.7081	high
TCGA-DU-A6S6-01	7.92594	0	6.3276	93.1727	4.0465	8.5773	8.6671	8.4776	30.8654	high
TCGA-DU-A6S7-01	1.74793	0	6.8072	97.1519	5.7757	8.3054	3.664	6.4599	30.4453	high
TCGA-DU-A6S8-01	1.85751	0	7.198	126.287	9.4514	8.2605	5.2123	18.9283	35.7284	high
TCGA-DU-A76K-01	0.950675	1	7.2013	127.181	5.7602	9.3838	31.0274	0.0099	48.8735	high
TCGA-DU-A76L-01	2.23011	1	6.6184	206.197	6.7977	66.8459	38.2955	3.8464	98.9481	high
TCGA-DU-A76O-01	1.43012	0	6.7434	86.6902	5.0193	16.1971	6.6367	17.7903	27.0545	high
TCGA-DU-A76R-01	1.77532	1	6.9074	143.199	6.3201	9.8223	7.7407	7.8644	48.654	high
TCGA-DU-A7T6-01	1.49861	1	8.6644	110.493	6.8031	8.7488	13.3317	9.9481	34.5073	high
TCGA-DU-A7T8-01	11.5862	1	7.1286	90.2445	4.8204	14.113	9.8577	20.4282	27.4288	high
TCGA-DU-A7TA-01	7.02732	0	11.4204	130.551	5.2033	11.383	12.4394	14.2927	40.9125	high
TCGA-DU-A7TB-01	4.2931	0	7.3982	92.7459	5.3911	6.943	13.21	9.1934	29.0874	high
TCGA-DU-A7TC-01	3.11503	0	8.9509	69.4991	6.1042	7.2503	21.2372	0	22.6184	high
TCGA-DU-A7TD-01	0.624651	1	8.464	195.855	5.9608	91.2822	94.6198	0.0149	113.781	high
TCGA-DU-A7TG-01	3.70133	1	7.6974	73.6872	3.641	5.5186	16.3778	0.8375	25.1057	high
TCGA-DU-A7TJ-01	0.0465748	0	7.1628	198.472	7.0744	17.305	8.1948	0.6347	73.9442	high
TCGA-E1-5302-01	4.17804	1	5.9775	116.232	4.3222	12.0283	12.7638	20.9272	38.3022	high
TCGA-E1-5303-01	5.62186	1	6.4097	107.018	3.9318	6.7335	61.7615	4.3168	46.3522	high
TCGA-E1-5304-01	3.42736	1	7.0953	94.5911	7.9438	1.2772	5.9736	2.3669	26.9295	high
TCGA-E1-5305-01	6.66568	1	5.0366	104.553	6.6423	10.8386	12.7036	5.1136	36.8468	high
TCGA-E1-5307-01	4.82734	1	6.952	110.082	5.5573	4.9203	13.9636	9.9598	35.2226	high
TCGA-E1-5311-01	11.1889	1	7.4947	138.907	5.6816	10.4414	6.5579	3.3806	48.2516	high
TCGA-E1-5318-01	6.51774	1	6.4658	171.038	5.6367	6.1961	8.2082	6.6325	59.3762	high
TCGA-E1-5319-01	7.9643	1	7.4112	131.184	5.2852	13.2375	24.1153	9.8562	47.9306	high
TCGA-E1-5322-01	10.8985	1	6.5088	112.983	4.5289	10.4243	35.3676	13.1759	42.2135	high
TCGA-E1-A7YD-01	1.19177	1	6.3427	191.368	5.9086	12.7668	196.514	0.3153	105.154	high
TCGA-E1-A7YE-01	2.42737	1	8.1349	98.5159	3.5997	16.8837	11.7956	13.4479	33.9661	high
TCGA-E1-A7YH-01	7.76704	1	8.432	79.4936	4.6706	6.4666	14.5119	3.9326	25.2525	high
TCGA-E1-A7YI-01	0.304106	1	9.8943	163.114	6.553	15.1987	16.1299	1.7169	59.1108	high
TCGA-E1-A7YJ-01	1.6219	1	9.8482	163.712	4.7392	45.5212	16.8305	0.6292	71.3774	high
TCGA-E1-A7YK-01	1.03561	1	7.1468	85.1309	3.8948	12.6144	60.6846	3.3592	39.4742	high
TCGA-E1-A7YL-01	1.34793	1	4.3385	131.456	2.8868	17.2561	192.101	1.1564	85.9992	high
TCGA-E1-A7YM-01	1.77532	1	6.739	103.749	6.3551	6.3839	203.022	0.3544	69.7136	high
TCGA-E1-A7YN-01	1.99176	1	8.9553	130.336	3.7193	57.0573	25.6237	0.0507	65.5	high
TCGA-E1-A7YO-01	6.25199	1	7.6261	118.529	6.2647	10.5216	8.1917	11.3267	38.0115	high
TCGA-E1-A7YQ-01	4.32324	1	6.0988	234.407	4.3127	21.5438	36.2898	0.1031	97.1327	high
TCGA-E1-A7YS-01	1.2767	1	7.0377	123.168	6.6217	22.9955	2.8569	12.5879	42.9196	high
TCGA-E1-A7YU-01	0.063013	1	8.0626	87.4952	4.4321	5.3998	7.3694	20.7211	22.4634	high
TCGA-E1-A7YV-01	2.70408	1	10.7923	116.246	8.4651	7.5308	220.443	7.2505	71.8439	high
TCGA-E1-A7YW-01	3.06846	1	8.5305	103.457	5.0985	7.3641	118.85	22.419	48.1889	high
TCGA-E1-A7YY-01	12.1779	1	8.4027	66.0678	3.8407	4.2531	18.8491	0.4372	21.65	high
TCGA-E1-A7Z2-01	1.0904	1	4.8495	121.042	6.1868	7.9207	17.5543	0.2708	44.8821	high
TCGA-E1-A7Z3-01	6.12322	1	7.0581	88.1237	3.3371	8.6605	20.1776	9.2332	30.7768	high
TCGA-E1-A7Z4-01	12.0875	1	7.6888	108.088	6.6303	4.5843	38.5277	4.4862	39.038	high
TCGA-E1-A7Z6-01	2.69586	1	6.5582	126.135	5.4912	6.1058	9.9968	3.596	43.1989	high
TCGA-EZ-7264-01	3.29037	0	4.897	177.277	10.5499	11.7533	5.625	25.3436	55.8042	high
TCGA-F6-A8O3-01	0.0191779	0	8.4535	134.043	9.9477	8.5534	2.3987	11.9097	39.0268	high
TCGA-F6-A8O4-01	0.0164382	0	8.2001	117.518	5.1024	4.6658	30.1449	5.133	41.6895	high
TCGA-FG-5962-01	3.98078	0	6.9126	103.112	3.6287	9.0231	12.658	2.2412	37.1728	high
TCGA-FG-5963-01	2.12326	1	6.3555	109.295	3.0659	12.7035	9.7149	4.2794	40.4998	high
TCGA-FG-5964-01	4.35064	0	6.9254	100.926	3.2538	10.4125	12.7767	3.7805	36.6433	high
TCGA-FG-5965-01	3.06846	1	5.2307	128.326	4.8265	11.1554	19.6478	6.4339	48.1242	high
TCGA-FG-6688-01	1.56437	0	6.1519	158.253	3.4363	8.9618	16.2059	0.4635	60.2571	high
TCGA-FG-6689-01	1.24382	0	6.3672	103.342	4.2118	7.3801	13.0361	2.5455	36.6773	high
TCGA-FG-6690-01	3.54517	0	5.6521	110.867	6.451	6.346	5.1865	15.6655	33.1633	high
TCGA-FG-6691-01	3.4438	0	5.5027	169.381	6.3238	8.4445	3.8054	6.9983	58.8246	high
TCGA-FG-6692-01	1.53697	1	6.6747	157.468	2.0015	32.0137	15.9039	0	68.4924	high
TCGA-FG-7634-01	1.27944	0	6.552	159.682	8.1392	13.1453	5.6772	18.9048	51.7372	high
TCGA-FG-7636-01	1.49039	0	6.706	118.958	5.8418	5.0349	12.8769	19.4101	35.8575	high
TCGA-FG-7638-01	1.87943	0	6.8851	174.656	6.0619	11.287	7.2647	6.4427	61.8031	high
TCGA-FG-7641-01	1.71779	0	7.8897	114.183	4.8034	5.9134	19.8626	13.6484	37.0344	high
TCGA-FG-7643-01	1.67395	0	6.4629	123.976	4.7859	4.888	13.2503	1.2044	43.7486	high
TCGA-FG-8181-01	2.36162	0	8.1788	72.2498	5.0482	3.5066	58.2094	0.3025	30.2717	high
TCGA-FG-8182-01	1.13971	0	6.9737	108.163	5.0989	5.1326	37.3688	13.988	37.9646	high
TCGA-FG-8185-01	1.18629	0	8.2142	111.493	7.4354	12.9968	8.7949	11.8257	34.8922	high
TCGA-FG-8186-01	1.33423	0	7.1287	169.012	7.7353	29.4634	4.784	5.363	64.3592	high
TCGA-FG-8187-01	1.67395	0	6.8583	121.396	7.6167	6.886	9.0077	5.0966	39.3792	high
TCGA-FG-8188-01	1.24656	0	6.9888	137.409	6.6333	6.6128	26.6538	10.0986	47.851	high
TCGA-FG-8189-01	1.87669	0	8.3868	68.676	3.4179	2.7613	11.0495	1.3759	20.7782	high
TCGA-FG-8191-01	2.71778	0	7.4454	115.445	7.3682	5.4572	1063.21	7.5258	226.196	high
TCGA-FG-A4MT-01	3.18901	0	8.0289	103.661	8.4879	9.0528	6.8771	10.1415	30.0578	high
TCGA-FG-A4MU-01	0.893141	0	8.1941	188.35	4.4075	28.2406	33.0799	0.0276	79.5095	high
TCGA-FG-A4MW-01	1.53149	1	7.1702	116.563	3.7014	17.4873	7.2388	2.5601	43.9536	high
TCGA-FG-A4MX-01	1.55889	0	6.9196	51.7027	3.6333	3.7148	2.7763	0	14.3326	high
TCGA-FG-A4MY-01	1.97532	0	7.0884	92.4684	4.5801	9.8434	8.1712	3.7284	31.3455	high
TCGA-FG-A60J-01	1.23012	0	7.1254	109.633	4.2164	12.5212	7.9243	16.1267	35.6304	high
TCGA-FG-A60K-01	1.48492	0	9.3524	161.853	8.6384	7.8639	51.2982	5.988	60.2619	high
TCGA-FG-A60L-01	1.7945	0	8.2819	55.7599	2.9548	4.8304	8.7822	6.6829	15.005	high
TCGA-FG-A6IZ-01	1.25204	0	9.6643	74.0505	3.6702	13.8227	1.6742	11.8726	20.9414	high
TCGA-FG-A6J1-01	1.36985	0	9.6242	58.8472	5.3241	5.2671	21.8844	22.3695	11.7991	high
TCGA-FG-A6J3-01	1.85477	0	6.6779	43.132	1.3391	9.72	58.4275	7.043	22.9108	high
TCGA-FG-A70Y-01	2.37806	0	6.8086	103.823	4.0168	5.0052	8.7696	4.6352	34.5212	high
TCGA-FG-A70Z-01	0.89862	0	7.106	128.154	3.4853	15.9917	16.7075	0.7898	50.3152	high
TCGA-FG-A710-01	3.05476	0	8.237	116.344	6.5018	22.9608	12.8932	12.9965	41.1993	high
TCGA-FG-A711-01	4.05749	1	7.9051	88.8998	6.9153	5.7026	8.6614	0	27.5046	high
TCGA-FG-A713-01	1.70409	0	6.6584	97.2894	3.3924	4.2174	22.3694	1.5234	35.5811	high
TCGA-FG-A87N-01	1.55341	0	9.3857	117.884	5.3727	10.347	23.6159	13.8944	39.1319	high
TCGA-FG-A87Q-01	0.476707	0	7.2155	128.196	2.5863	40.3838	12.1853	0.1457	58.5444	high
TCGA-FN-7833-01	2.29313	0	7.6262	97.5911	7.7163	47.034	9.4843	12.1455	41.3933	high
TCGA-HT-7467-01	0.00821909	0	6.5948	102.64	5.0765	7.3907	6.9212	0.009	35.2563	high
TCGA-HT-7468-01	0.556158	0	8.0183	191.137	8.8248	10.0906	2.5159	24.5584	59.1956	high
TCGA-HT-7469-01	0.961633	1	10.1948	129.909	4.6052	11.3985	17.0655	0.0122	46.7426	high
TCGA-HT-7470-01	3.34243	1	7.0815	120.155	4.9837	4.8128	7.6805	1.7948	40.5012	high
TCGA-HT-7471-01	0.0109588	0	8.5353	128.052	5.6835	30.2475	14.5313	5.3446	50.9666	high
TCGA-HT-7472-01	0.0027397	0	6.457	158.72	6.5179	9.5485	6.8459	25.6536	49.6522	high
TCGA-HT-7473-01	1.37807	0	6.117	146.351	6.0486	9.9053	18.8954	6.5097	53.0391	high
TCGA-HT-7474-01	0.312325	0	6.8314	118.154	4.6214	10.3225	11.2923	2.9873	42.3544	high
TCGA-HT-7475-01	1.45204	0	7.735	97.6616	3.7241	5.3963	13.2405	9.6028	31.2456	high
TCGA-HT-7476-01	0.5452	0	7.6464	96.544	4.5552	3.5243	5.6946	4.3441	29.7659	high
TCGA-HT-7477-01	2.0219	0	8.1324	139.973	3.2674	16.3016	14.3273	2.7964	53.4166	high
TCGA-HT-7478-01	0.531501	0	6.7183	143.549	6.8742	18.4265	108.192	15.346	67.5626	high
TCGA-HT-7479-01	3.36161	0	6.4187	130.188	4.8571	4.9676	23.8439	10.1231	45.6021	high
TCGA-HT-7480-01	6.26568	0	7.1533	134.718	7.2651	8.9747	7.6422	5.5335	44.8985	high
TCGA-HT-7481-01	7.99443	0	6.9565	121.226	7.3804	6.5313	4.5607	7.8309	37.7223	high
TCGA-HT-7482-01	8.91223	0	7.5697	131.985	4.2759	5.0725	19.0043	4.2524	46.6586	high
TCGA-HT-7483-01	14.3971	0	7.9828	176.327	4.5971	6.8828	34.8295	15.6357	63.5968	high
TCGA-HT-7485-01	0.334243	0	6.6014	196.244	6.381	7.1932	12.0492	3.958	70.2835	high
TCGA-HT-7601-01	0.419173	0	6.5184	177.343	5.4213	19.0061	8.4984	2.9671	67.3566	high
TCGA-HT-7602-01	2.48764	0	6.6961	110.959	4.8644	4.6011	6.4261	4.0622	36.378	high
TCGA-HT-7603-01	1.93149	0	12.991	114.827	7.0774	5.0326	48.9405	15.7046	36.4837	high
TCGA-HT-7604-01	10.2054	0	7.4839	160.736	6.8003	9.4891	6.1599	63.2266	38.954	high
TCGA-HT-7605-01	0.380818	0	7.5978	152.036	5.455	7.0563	9.5707	5.5155	52.2022	high
TCGA-HT-7606-01	1.44108	0	10.5173	127.178	9.0528	6.9879	9.9423	19.1427	34.3391	high
TCGA-HT-7607-01	0.263011	1	7.2623	117.659	4.4376	5.6079	12.7556	1.2556	41.1176	high
TCGA-HT-7608-01	1.83834	0	4.9389	146.401	4.5391	7.6939	9.9892	1.3253	53.9986	high
TCGA-HT-7609-01	3.83283	0	6.0526	109.433	7.2048	6.2757	9.1689	3.0698	35.9958	high
TCGA-HT-7610-01	4.67392	0	7.0811	129.031	6.0908	4.6219	14.7104	8.8875	42.4166	high
TCGA-HT-7611-01	4.79995	0	7.1989	155.249	8.242	11.6517	8.7906	5.2223	53.3377	high
TCGA-HT-7616-01	0.0191779	1	8.8824	137.375	3.0769	32.879	13.1492	4.7375	56.9106	high
TCGA-HT-7620-01	1.18903	0	7.0518	106.197	6.2974	5.0102	9.1131	2.5898	34.3425	high
TCGA-HT-7676-01	0.0136985	0	8.134	127.562	7.0763	8.7898	5.2495	11.6579	39.3717	high
TCGA-HT-7677-01	1.35341	0	6.8015	151.167	10.3097	9.7758	2.8863	6.5723	48.5557	high
TCGA-HT-7680-01	0.063013	0	5.2418	189.578	6.5102	6.6119	29.4623	0.5734	72.4765	high
TCGA-HT-7681-01	3.72325	0	7.9453	135.759	7.6084	10.4137	11.3905	8.263	44.9144	high
TCGA-HT-7684-01	0.504104	0	6.6958	109.048	2.7073	6.6089	116.014	0.0298	58.7162	high
TCGA-HT-7686-01	3.5616	0	7.2251	123.276	5.803	9.9449	8.1091	5.9289	41.7289	high
TCGA-HT-7687-01	0.00821909	0	7.4767	134.92	8.2681	12.3847	5.8292	6.9914	44.4945	high
TCGA-HT-7688-01	2.64107	0	9.0293	104.754	5.4643	4.1455	26.8857	8.564	34.2051	high
TCGA-HT-7689-01	1.24656	0	6.9235	144.799	4.9784	9.9747	8.1341	4.8931	51.1201	high
TCGA-HT-7690-01	0.00821909	0	8.0889	140.902	8.3341	17.0884	9.6471	11.1845	47.456	high
TCGA-HT-7691-01	0.00821909	0	7.4445	166.291	6.1977	7.63	83.8249	3.0183	71.6193	high
TCGA-HT-7692-01	0.246573	0	7.6105	92.8062	5.2992	4.8705	4.3452	14.4579	25.2547	high
TCGA-HT-7693-01	1.46026	0	10.2199	160.449	8.0584	7.4168	28.0711	4.3893	55.5888	high
TCGA-HT-7694-01	0.575336	0	7.6047	88.0478	4.6101	5.1635	11.3493	2.2911	28.6263	high
TCGA-HT-7695-01	1.21095	0	7.1195	126.919	5.7471	6.7211	5.079	6.3097	41.4967	high
TCGA-HT-7854-01	3.29037	0	4.1728	145.884	5.8121	7.1754	28.1317	0.0859	56.9238	high
TCGA-HT-7855-01	1.60272	0	8.379	140.657	6.4548	8.443	5.0501	13.0101	44.1492	high
TCGA-HT-7856-01	3.2575	0	6.6008	78.7486	3.9174	5.7674	12.4761	4.9038	25.9075	high
TCGA-HT-7857-01	0.0191779	0	5.6569	146.386	2.8866	11.5425	6.5867	3.0804	54.817	high
TCGA-HT-7858-01	4.21913	0	7.7569	117.382	7.4596	8.2087	225.092	13.2553	74.5391	high
TCGA-HT-7860-01	0.0410954	0	5.5662	167.202	8.1831	20.5191	8.1735	0.1436	63.4773	high
TCGA-HT-7873-01	1.9671	0	7.4396	119.747	7.2501	4.8269	11.1934	6.5136	37.8778	high
TCGA-HT-7874-01	3.09586	0	7.295	107.572	5.0112	4.7975	13.5319	2.1391	36.427	high
TCGA-HT-7875-01	0.027397	0	6.7054	162.66	9.0525	8.6421	3.9519	7.3537	53.5088	high
TCGA-HT-7877-01	0.0109588	0	7.3058	127.786	5.6886	8.135	14.6267	5.0477	44.2959	high
TCGA-HT-7879-01	0.306846	0	7.1722	93.5803	5.2752	9.4341	4.7847	17.3797	26.7087	high
TCGA-HT-7880-01	0.443831	0	6.2072	74.5304	3.2292	4.3361	10.7943	2.3694	24.9373	high
TCGA-HT-7881-01	2.95613	0	7.5611	107.026	4.7131	6.2081	8.1506	0.0215	36.3244	high
TCGA-HT-7882-01	0.309586	1	7.4897	123.074	3.0904	19.408	174.965	0	78.3341	high
TCGA-HT-7884-01	0.939716	0	7.7631	98.055	7.7268	6.1955	4.91	31.8151	21.2663	high
TCGA-HT-7902-01	2.61915	0	6.2687	102.685	5.8721	10.2933	11.8853	5.8713	35.2275	high
TCGA-HT-8010-01	0.136985	0	5.1973	116.543	5.1926	5.9392	33.7276	2.0398	45.3306	high
TCGA-HT-8011-01	1.35341	0	9.4334	179.671	5.8814	13.3519	13.0849	0.0792	65.5652	high
TCGA-HT-8012-01	0.783553	0	7.1655	107.319	7.7175	10.0917	7.7357	26.9296	28.4696	high
TCGA-HT-8013-01	5.29583	1	6.7507	115.473	5.6696	9.1538	9.8146	11.7905	37.5584	high
TCGA-HT-8015-01	0.00821909	0	8.051	104.208	3.2645	5.6815	18.4415	0.5569	37.405	high
TCGA-HT-8018-01	3.15613	1	7.8402	88.5426	4.0458	16.8541	23.2713	0.9819	35.5375	high
TCGA-HT-8104-01	1.01917	0	8.1028	227.843	6.577	21.6212	10.4722	0.4023	86.9047	high
TCGA-HT-8105-01	0.520542	0	10.3784	137.05	7.1189	11.5229	31.8363	9.5455	47.73	high
TCGA-HT-8106-01	0.00821909	0	6.5697	106.718	2.5131	28.2235	17.078	5.3748	46.0474	high
TCGA-HT-8107-01	0.0383557	0	6.9045	72.1161	2.4853	5.4818	14.8548	0.0906	25.77	high
TCGA-HT-8108-01	0.208217	0	7.4939	124.888	7.3737	11.35	4.0905	17.3125	37.6897	high
TCGA-HT-8109-01	0.463009	0	7.1106	141.203	6.2465	6.3168	8.6629	5.4064	47.4406	high
TCGA-HT-8110-01	1.14793	0	3.9317	156.856	7.6975	15.8783	17.6041	0.3396	61.0445	high
TCGA-HT-8111-01	0.0191779	0	6.8401	111.566	6.0061	8.0373	5.5898	9.8541	35.1487	high
TCGA-HT-8113-01	2.46573	0	8.2747	78.6455	4.2103	3.4804	19.2405	2.0068	25.7202	high
TCGA-HT-8114-01	2.84928	0	6.9374	116.309	6.8168	16.3695	8.5662	7.461	40.4015	high
TCGA-HT-8563-01	2.35614	0	7.3944	192.151	3.4955	83.3514	4.016	0.7387	95.5115	high
TCGA-HT-8564-01	1.30957	0	6.0798	131.654	5.7022	9.4329	5.113	0.4614	46.6484	high
TCGA-HT-A4DS-01	0.0191779	0	3.6314	53.5075	4.4624	6.9326	5.4424	2.2449	17.7665	high
TCGA-HT-A4DV-01	2.16984	0	8.0975	92.7701	5.3767	6.6111	10.7539	6.5638	28.7795	high
TCGA-HT-A5R5-01	0.0109588	0	5.9282	88.1138	3.8743	19.8407	84.2547	0	49.1636	high
TCGA-HT-A5R7-01	1.68491	0	7.9978	82.4567	3.7609	9.1654	18.7374	1.7199	29.6227	high
TCGA-HT-A5R9-01	0.00547939	0	8.1293	117.496	9.3014	5.5195	2.4356	34.0221	26.1531	high
TCGA-HT-A5RA-01	2.27943	0	5.2192	217.655	4.4446	36.7306	19.3139	0	93.3388	high
TCGA-HT-A5RB-01	0.00821909	0	7.8853	113.661	7.2253	5.1509	6.3702	9.4262	33.6582	high
TCGA-HT-A5RC-01	0.443831	1	6.6389	157.162	5.5297	8.7998	29.7002	0.7552	60.3661	high
TCGA-HT-A614-01	0.224655	0	8.701	71.3698	8.5074	4.1424	7.0715	91.1198	-6.97892	low
TCGA-HT-A615-01	1.41094	0	6.6441	172.082	9.5678	14.7704	8.2223	7.5609	59.6451	high
TCGA-HT-A616-01	0.150683	0	8.0376	111.773	7.6704	3.5704	7.9671	10.349	32.0116	high
TCGA-HT-A617-01	1.34519	0	5.2666	131.349	5.1605	6.204	16.6118	0.366	48.4824	high
TCGA-HT-A618-01	1.40272	0	7.2947	97.0473	7.4368	9.9077	31.891	2.3108	35.7238	high
TCGA-HT-A61B-01	1.46026	0	10.6961	94.9442	6.4926	14.1432	10.8997	10.5757	28.4906	high
TCGA-HT-A61C-01	1.47122	1	6.1348	134.048	4.3458	25.4605	39.6406	8.4447	57.9514	high
TCGA-HT-A74H-01	0.202738	0	6.9585	116.361	8.0322	3.26	17.6096	0	38.8102	high
TCGA-HT-A74J-01	0.876703	0	6.4987	90.8341	3.911	9.9399	22.0756	5.9014	33.534	high
TCGA-HT-A74K-01	1.27944	0	6.511	70.2486	3.8544	6.0678	6.1595	17.2548	18.2706	high
TCGA-HT-A74L-01	0.920538	0	8.4459	150.906	7.3997	11.3588	5.6587	16.4994	47.5546	high
TCGA-HT-A74O-01	0.00821909	0	6.5358	82.4794	3.8702	12.9234	9.4494	2.0533	30.1098	high
TCGA-HW-7486-01	4.71502	0	7.4704	118.032	5.8354	10.1103	4.9342	5.7493	39.0387	high
TCGA-HW-7487-01	3.78626	0	8.1656	126.791	5.7246	8.3135	11.0879	4.3298	42.8943	high
TCGA-HW-7489-01	3.4575	1	7.1557	87.6557	4.8965	5.4126	16.368	14.0426	26.3365	high
TCGA-HW-7490-01	3.79996	0	7.458	145.027	6.2314	20.1116	13.0932	4.143	54.5349	high
TCGA-HW-7491-01	5.69309	0	7.2217	144.574	4.4021	8.7264	3.5648	11.8442	48.0358	high
TCGA-HW-7495-01	2.95339	0	7.4028	142.105	5.9679	7.042	8.7221	7.9147	47.3332	high
TCGA-HW-8319-01	3.31229	1	7.565	132.085	7.2762	6.6602	37.594	7.296	47.716	high
TCGA-HW-8320-01	3.33421	0	7.0832	132.969	7.4631	7.2052	18.3397	17.6817	42.1025	high
TCGA-HW-8321-01	3.54517	0	7.5841	121.134	5.5784	8.1455	6.4095	16.6893	36.8967	high
TCGA-HW-8322-01	2.07669	0	7.4435	132.418	9.0783	7.7839	13.3547	17.4498	39.8943	high
TCGA-HW-A5KJ-01	2.63559	1	7.4966	72.2724	6.4134	3.7343	16.8839	16.4211	17.9811	high
TCGA-HW-A5KK-01	1.063	1	5.3244	106.19	4.0258	8.1551	112.327	1.8957	57.0363	high
TCGA-HW-A5KL-01	2.40545	0	6.8392	102.189	6.3357	4.1568	5.8556	16.2498	28.2562	high
TCGA-HW-A5KM-01	1.72601	0	7.4347	157.433	5.0028	50.3641	30.2378	31.0911	66.1291	high
TCGA-IK-7675-01	1.58354	1	8.9238	84.8144	7.8582	3.7644	13.1608	10.3801	21.8353	high
TCGA-IK-8125-01	3.56434	0	6.1413	127.493	7.4901	5.3831	3.868	11.4553	39.1288	high
TCGA-KT-A74X-01	1.19999	0	8.3117	115.228	4.2463	16.4078	5.3741	11.2938	39.1289	high
TCGA-KT-A7W1-01	1.19999	0	8.6855	170.572	4.9712	61.6561	8.9333	0.1027	78.9185	high
TCGA-P5-A5EV-01	0.0191779	0	7.9891	133.209	5.1157	9.9365	13.4173	8.2744	45.7955	high
TCGA-P5-A5EW-01	0.558898	0	7.1907	133.659	7.767	6.6204	26.4773	15.0286	44.0921	high
TCGA-P5-A5EX-01	0.665746	0	4.0069	148.678	3.4056	19.3594	18.8056	0.0578	62.2365	high
TCGA-P5-A5EY-01	0.197258	0	4.939	114.469	4.7317	6.9357	11.0337	0.0279	41.8232	high
TCGA-P5-A5EZ-01	0.191779	0	6.6765	67.3044	4.8723	6.1296	18.1047	5.2133	21.8381	high
TCGA-P5-A5F0-01	0.786293	0	7.1411	96.2336	5.8734	6.8622	6.4467	6.4314	29.8048	high
TCGA-P5-A5F1-01	0.490406	0	8.2904	89.3873	6.5084	12.5914	17.6928	3.1296	30.8096	high
TCGA-P5-A5F2-01	0.663006	0	8.6824	92.1598	6.0558	6.3822	29.0962	1.9013	32.1931	high
TCGA-P5-A5F4-01	0.63287	0	9.2421	80.392	5.2643	4.1836	14.8521	5.025	23.5982	high
TCGA-P5-A5F6-01	0.106848	0	7.172	125.873	2.7794	7.0876	32.5412	0	49.9118	high
TCGA-P5-A72U-01	0.0191779	0	4.5508	128.757	4.0714	9.761	12.0616	0.0689	49.2062	high
TCGA-P5-A72W-01	0.868484	0	8.7561	93.5144	2.3678	9.2307	21.4414	8.6376	32.8962	high
TCGA-P5-A72X-01	1.1041	0	5.6936	92.8335	4.2488	10.1488	23.0018	2.5949	35.8048	high
TCGA-P5-A72Z-01	0.969852	0	6.5679	143.455	3.6918	16.1341	2.1068	2.3548	53.4446	high
TCGA-P5-A730-01	0.912319	0	9.3523	123.298	5.1716	12.8477	12.2184	4.606	42.7496	high
TCGA-P5-A731-01	0.750677	0	6.6953	114.237	4.7615	19.1714	20.3255	2.6719	45.5807	high
TCGA-P5-A733-01	1.13423	0	7.6205	105.664	4.8053	5.8	9.7271	9.0104	33.349	high
TCGA-P5-A735-01	0.799991	0	7.4475	103.949	5.1523	5.5509	18.1626	22.8261	30.1861	high
TCGA-P5-A736-01	0.63013	0	4.5556	110.069	2.9294	5.5777	15.4477	0.2514	41.8968	high
TCGA-P5-A737-01	1.01917	0	6.2856	93.0601	3.1779	7.8108	14.7235	0.186	34.5733	high
TCGA-P5-A77W-01	1.59998	0	5.2216	208.352	9.5397	9.4293	2.0079	35.5535	63.9886	high
TCGA-P5-A77X-01	0.287668	0	5.5967	112.268	5.7665	5.1066	7.1122	11.242	35.3607	high
TCGA-P5-A780-01	0.197258	0	8.6829	94.5252	6.0031	5.9211	14.9802	15.3579	26.706	high
TCGA-P5-A781-01	0.367119	0	7.9948	161.926	6.3388	8.9	23.785	4.9599	58.4893	high
TCGA-QH-A65R-01	1.263	0	8.6674	109.072	7.0964	9.7788	128.908	39.2141	46.8886	high
TCGA-QH-A65S-01	0.210957	0	7.948	109.467	6.0601	4.7274	7.9071	14.5573	31.4989	high
TCGA-QH-A65V-01	1.05204	0	8.5903	113.969	6.5866	7.75	23.4268	7.1655	38.3048	high
TCGA-QH-A65X-01	1.32053	0	7.4844	78.1468	4.4987	12.5452	7.3905	22.3858	21.1987	high
TCGA-QH-A65Z-01	1.16985	0	9.0612	109.552	5.2029	8.8999	11.1988	5.9605	35.721	high
TCGA-QH-A6CS-01	1.61094	0	4.8732	147.44	4.9818	4.5895	5.1086	1.0393	52.2839	high
TCGA-QH-A6CU-01	1.2356	0	6.9493	101.602	6.4398	5.8232	12.3069	2.6126	33.392	high
TCGA-QH-A6CV-01	1.21095	0	6.7227	226.122	5.173	17.3425	14.6829	0	87.5931	high
TCGA-QH-A6CW-01	1.13423	0	6.2201	108.909	4.6237	6.7654	26.6412	7.5678	39.5101	high
TCGA-QH-A6CX-01	1.01917	1	4.9528	128.825	2.8472	7.3484	10.8364	0.2102	48.6959	high
TCGA-QH-A6CY-01	1.1178	0	9.0235	108.921	4.6407	9.9165	18.3313	4.5108	37.924	high
TCGA-QH-A6CZ-01	0.764375	0	6.072	127.765	6.3917	9.5341	7.247	14.3763	41.248	high
TCGA-QH-A6X3-01	0.857525	0	9.4547	140.912	8.8906	8.8172	4.8275	3.8248	44.4546	high
TCGA-QH-A6X4-01	1.21095	0	4.878	116.08	7.7445	6.6254	4.3057	6.7152	37.2635	high
TCGA-QH-A6X5-01	1.36163	0	7.2706	114.43	6.522	6.6731	15.5812	3.352	38.7389	high
TCGA-QH-A6X8-01	1.39451	0	6.8671	101.897	3.3726	8.9655	3.1835	8.3237	33.4933	high
TCGA-QH-A6X9-01	0.158902	0	8.9883	110.661	7.9277	4.9543	19.6654	46.1677	23.3929	high
TCGA-QH-A6XA-01	1.37533	0	8.0613	131.938	6.9535	5.4697	68.1047	21.9335	48.5785	high
TCGA-QH-A6XC-01	1.39177	0	7.8437	109.533	4.0962	16.7054	15.8264	0.1333	42.4469	high
TCGA-QH-A86X-01	0.923278	0	7.5537	124.856	7.7212	9.4896	34.9429	13.9905	43.2603	high
TCGA-QH-A870-01	1.08218	0	8.3464	121.091	8.6604	7.51	12.8674	1.5687	39.3779	high
TCGA-R8-A6MK-01	7.40266	0	7.2326	145.335	6.2102	8.8465	57.1273	6.45	58.3066	high
TCGA-R8-A6ML-01	7.83553	0	8.0524	129.058	6.0966	12.4055	8.9097	20.9681	39.9899	high
TCGA-R8-A6MO-01	2.72052	0	9.0273	87.9992	5.2263	10.5704	13.851	15.7124	25.7518	high
TCGA-RY-A83X-01	2.57257	0	8.6542	135.308	7.1143	8.8585	4.8385	8.6812	42.7406	high
TCGA-RY-A83Y-01	0.45479	0	8.092	97.2873	7.5114	13.6114	11.2754	14.9442	29.2347	high
TCGA-RY-A83Z-01	0.824648	0	9.8419	42.8942	4.4531	2.9463	31.4259	38.8532	2.44173	high
TCGA-RY-A840-01	2.3397	0	4.6022	157.034	9.0162	11.3034	3.6641	9.52	53.1152	high
TCGA-RY-A843-01	0.172601	0	7.8861	101.281	6.1512	7.6252	5.2921	4.9042	31.5085	high
TCGA-RY-A845-01	1.63286	0	8.0205	118.145	6.8762	8.7734	5.7162	37.8064	28.7869	high
TCGA-RY-A847-01	2.55614	0	7.2112	117.84	6.5135	7.436	12.0193	16.5902	36.0531	high
TCGA-S9-A6TS-01	5.18077	1	7.124	73.3392	5.6612	7.5953	11.1815	3.2535	23.1045	high
TCGA-S9-A6TU-01	7.26019	0	6.5262	86.5609	4.5343	8.2887	8.2146	4.3952	28.7886	high
TCGA-S9-A6TV-01	1.56437	0	9.2463	73.2089	4.1739	89.4929	43.0987	3.2731	56.2438	high
TCGA-S9-A6TW-01	3.42462	0	7.2083	89.6506	7.344	10.0439	6.1383	6.3185	27.2735	high
TCGA-S9-A6TX-01	3.41092	0	7.103	109.506	4.4368	13.6504	7.3428	15.8974	35.791	high
TCGA-S9-A6TY-01	2.94791	0	8.4405	123.105	6.9772	10.8814	8.2439	30.5479	33.5208	high
TCGA-S9-A6TZ-01	3.06846	0	8.6483	124.696	9.6768	12.5917	9.2062	10.3481	38.5021	high
TCGA-S9-A6U0-01	2.03285	1	6.116	157.781	4.1842	24.5608	8.4574	0.3983	63.5282	high
TCGA-S9-A6U1-01	2.15066	0	8.5514	123.267	7.5073	7.8239	11.1591	11.0097	38.0403	high
TCGA-S9-A6U2-01	2.48764	0	7.0612	186.126	9.087	12.7043	7.3955	8.7937	63.9043	high
TCGA-S9-A6U5-01	2.71778	0	6.7724	131.83	7.3125	14.116	9.3741	12.8443	44.0631	high
TCGA-S9-A6U6-01	2.92874	0	7.6431	99.4336	6.3549	7.0166	33.9871	6.7038	35.3097	high
TCGA-S9-A6U8-01	8.18621	1	7.745	99.5555	6.1379	4.6094	6.7231	5.4931	30.019	high
TCGA-S9-A6U9-01	7.99443	0	6.7552	97.3679	4.2828	5.8869	151.3	2.281	58.5973	high
TCGA-S9-A6UA-01	0.487666	1	6.7704	148.401	2.1895	15.9818	212.118	4.6967	93.4879	high
TCGA-S9-A6UB-01	10.304	0	9.0229	126.993	9.1889	10.2596	1.9272	25.2107	33.2263	high
TCGA-S9-A6WD-01	6.27116	0	5.2822	137.847	9.0128	7.9654	7.2399	23.7486	40.7883	high
TCGA-S9-A6WE-01	11.2684	0	9.0758	146.331	5.5653	8.6498	65.4197	22.46	54.813	high
TCGA-S9-A6WG-01	7.12869	0	7.1592	79.5663	5.6162	11.3357	195.53	4.2282	59.838	high
TCGA-S9-A6WH-01	3.21366	0	8.7529	92.3533	8.4023	16.7054	9.1935	29.5104	22.895	high
TCGA-S9-A6WI-01	7.08211	0	8.8105	59.0788	4.2815	3.2285	20.571	1.1824	18.1151	high
TCGA-S9-A6WL-01	2.59175	0	7.7536	127.919	5.8155	11.6119	9.2501	7.1285	43.5792	high
TCGA-S9-A6WM-01	1.65478	0	5.5884	155.342	7.6857	15.9902	13.6527	0.1037	58.6763	high
TCGA-S9-A6WN-01	2.20546	0	5.3859	199.047	3.7817	22.686	8.8534	0.5153	79.6613	high
TCGA-S9-A6WO-01	1.55067	0	7.3682	113.003	6.2961	5.4699	7.2231	9.868	34.5458	high
TCGA-S9-A6WP-01	1.55341	0	8.4639	121.195	7.1707	7.6988	2.6703	16.8056	34.3487	high
TCGA-S9-A6WQ-01	1.17259	0	7.8987	95.3796	6.27	8.9986	6.7644	12.0479	27.8949	high
TCGA-S9-A7IQ-01	3.01093	0	8.3084	75.738	4.4919	4.4695	16.2257	2.8396	23.9432	high
TCGA-S9-A7IS-01	0.660267	1	8.8533	138.268	5.5176	20.6146	59.0273	8.1276	58.7849	high
TCGA-S9-A7IX-01	2.24381	1	6.3628	123.871	3.3335	12.5229	21.4675	1.8477	48.6783	high
TCGA-S9-A7IY-01	1.95888	0	7.1784	126.498	5.748	8.8954	9.1166	8.8086	42.0704	high
TCGA-S9-A7IZ-01	1.66574	0	7.3402	130.037	5.565	10.7964	11.6922	4.8848	45.6474	high
TCGA-S9-A7J0-01	1.66847	0	6.6011	86.5383	8.2828	4.1912	21.6308	19.3686	23.0542	high
TCGA-S9-A7J1-01	0.682184	0	6.7843	117.605	7.6849	12.9284	4.3371	10.8463	37.5449	high
TCGA-S9-A7J2-01	0.169861	0	7.4962	149.552	6.8028	13.9392	13.2138	6.5784	53.1088	high
TCGA-S9-A7J3-01	1.72327	0	7.1185	113.413	4.6275	15.924	36.3088	9.8148	44.8542	high
TCGA-S9-A7QW-01	1.25478	0	8.4754	97.3852	8.3595	6.5463	5.8394	0.0723	29.1501	high
TCGA-S9-A7QX-01	1.54519	0	7.2635	140.605	7.0428	8.179	7.3854	17.9785	43.4796	high
TCGA-S9-A7QY-01	2.36436	0	8.012	107.277	7.2702	9.1222	22.5064	17.1394	33.2052	high
TCGA-S9-A7QZ-01	2.26299	0	7.0948	88.0965	6.698	7.7507	5.2364	18.1045	22.984	high
TCGA-S9-A7R1-01	14.1533	1	7.9459	123.334	6.6675	4.6498	58.0152	8.3371	47.1955	high
TCGA-S9-A7R2-01	0.865744	1	6.0179	125.918	6.2331	7.4753	34.6147	0.5863	48.7451	high
TCGA-S9-A7R3-01	8.2547	0	7.9312	117.373	7.257	6.7345	33.3085	1.7483	42.5732	high
TCGA-S9-A7R4-01	2.50408	0	8.6284	111.544	7.0587	9.9531	7.4196	12.1082	33.5084	high
TCGA-S9-A7R7-01	8.21909	0	6.349	162.293	4.0966	16.4613	13.9435	1.3279	63.1362	high
TCGA-S9-A7R8-01	2.63285	1	12.8255	111.454	5.1308	13.5676	105.391	14.2165	50.1492	high
TCGA-S9-A89V-01	1.55889	0	5.7942	123.34	4.6388	8.8192	10.3868	13.5091	41.4939	high
TCGA-S9-A89Z-01	1.70683	0	8.2636	111.665	4.0466	8.2671	2.9763	15.5679	33.5296	high
TCGA-TM-A7C3-01	4.56433	1	9.3662	137.172	5.4464	5.5689	38.0415	0.0277	51.3647	high
TCGA-TM-A7C4-01	4.02735	0	8.1899	118.012	5.57	5.3604	9.7359	10.0333	36.7602	high
TCGA-TM-A7C5-01	4.10954	0	9.1282	126.876	9.0166	5.5058	2.6277	46.005	25.9687	high
TCGA-TM-A7CA-01	2.8986	0	7.8959	103.954	7.5183	3.8054	12.4537	32.5337	23.9415	high
TCGA-TM-A7CF-01	5.44926	0	6.9399	109.122	4.3586	5.8335	12.4778	4.4582	37.2434	high
TCGA-TM-A84B-01	2.07669	1	7.6208	174.698	9.656	26.7716	11.3654	0.145	66.6143	high
TCGA-TM-A84C-01	1.34793	1	6.3984	192.302	5.175	19.2089	76.6881	0.5945	86.438	high
TCGA-TM-A84F-01	4.92049	0	6.4789	93.9115	3.4872	21.3297	11.7154	1.884	38.1497	high
TCGA-TM-A84G-01	3.38626	0	8.1256	110.991	10.0913	15.8916	5.3555	8.9115	34.1262	high
TCGA-TM-A84H-01	2.53696	0	7.9133	109.603	6.5001	5.6432	7.4077	8.2125	33.2561	high
TCGA-TM-A84I-01	2.3397	0	6.9242	90.6911	7.064	4.1799	11.6328	23.2504	22.3715	high
TCGA-TM-A84J-01	2.01368	0	9.9467	145.762	9.955	3.8179	24.7233	1.4398	47.8044	high
TCGA-TM-A84L-01	3.4027	1	7.0587	95.1733	3.6867	8.5496	10.6689	5.7375	32.4733	high
TCGA-TM-A84M-01	2.06573	0	6.8885	136.47	8.3442	11.3774	2.5955	19.1364	41.1681	high
TCGA-TM-A84O-01	2.76983	1	7.4491	137.769	4.6939	7.8142	31.9957	8.6494	50.7589	high
TCGA-TM-A84Q-01	2.11505	0	8.2381	105.887	7.9747	17.543	10.8687	13.6816	33.7537	high
TCGA-TM-A84R-01	1.55067	0	8.8173	74.9473	3.7185	3.9847	14.908	3.8896	23.1071	high
TCGA-TM-A84S-01	1.24382	0	7.266	146.233	3.4134	9.0617	11.5186	9.3103	51.572	high
TCGA-TM-A84T-01	1.98354	0	8.0234	95.9475	6.0163	6.5648	7.8759	21.6837	24.8997	high
TCGA-TQ-A7RF-01	1.7808	0	10.8446	140.465	9.4304	13.5028	25.5295	1.6783	48.8578	high
TCGA-TQ-A7RG-01	1.64108	0	7.7535	136.54	7.4794	9.0867	10.7775	0.0157	47.1617	high
TCGA-TQ-A7RH-01	1.33149	0	8.6096	83.2287	3.6446	6.8755	15.2775	40.5142	17.411	high
TCGA-TQ-A7RI-01	0.169861	0	7.435	140.958	7.2555	12.239	7.0323	6.5674	47.8307	high
TCGA-TQ-A7RJ-01	3.36709	0	7.9055	93.9199	5.8286	5.8893	7.2856	0.0459	29.9855	high
TCGA-TQ-A7RK-01	3.67393	0	9.6686	104.27	5.9143	5.9424	9.851	20.5898	27.4585	high
TCGA-TQ-A7RM-01	3.0575	0	9.9961	70.8511	2.8362	2.6508	26.5884	17.6477	19.1302	high
TCGA-TQ-A7RN-01	2.81093	0	6.7114	156.892	7.1878	12.4754	5.6347	13.0995	52.5658	high
TCGA-TQ-A7RO-01	2.59997	0	7.6526	142.515	6.3552	15.3565	12.1815	9.1257	50.175	high
TCGA-TQ-A7RP-01	2.50408	0	6.3951	107.224	3.9595	4.997	14.708	0.8464	38.2887	high
TCGA-TQ-A7RQ-01	2.17806	0	8.4957	109.576	5.7234	6.5557	4.1127	29.678	27.1288	high
TCGA-TQ-A7RR-01	2.15614	0	6.9046	101.479	7.038	6.7825	11.8411	11.0687	30.8698	high
TCGA-TQ-A7RU-01	2.82737	0	9.627	119.984	6.4431	6.8275	4.3303	21.3238	32.2986	high
TCGA-TQ-A7RV-01	5.11775	0	8.0391	106.406	5.4441	5.7569	5.2678	13.5493	30.8243	high
TCGA-TQ-A7RW-01	2.24929	1	8.6385	118.636	5.3325	9.0826	6.5296	8.7644	37.8845	high
TCGA-TQ-A8XE-01	2.61367	1	11.7959	121.679	7.7057	10.9301	10.9871	13.3585	35.3562	high
TCGA-VM-A8C8-01	3.82736	0	8.7668	113.417	8.3759	5.667	6.4253	19.2023	29.63	high
TCGA-VM-A8C9-01	3.59996	0	5.7983	91.0179	1.6752	6.6927	24.9198	9.0797	34.1526	high
TCGA-VM-A8CA-01	1.12602	0	7.6014	75.4595	6.3839	6.7958	11.5679	0.9063	23.5386	high
TCGA-VM-A8CB-01	0.00821909	0	5.9478	103.3	10.7102	16.7661	5.4339	36.0397	25.0841	high
TCGA-VM-A8CD-01	0.657527	1	4.509	169.404	2.4387	29.9687	13.4363	0.2246	73.1432	high
TCGA-VM-A8CE-01	3.26298	0	7.3028	151.806	6.7398	8.981	13.2345	7.9567	52.0914	high
TCGA-VM-A8CF-01	1.66847	0	5.1829	59.6049	4.1844	2.224	28.6914	10.0958	19.6262	high
TCGA-VM-A8CH-01	1.95614	0	8.62	119.95	6.6039	12.4883	7.5104	9.9696	38.5443	high
TCGA-VV-A829-01	3.08764	0	4.2815	136.973	5.5183	8.8047	14.9966	19.1505	46.5047	high
TCGA-VV-A86M-01	1.33423	0	10.8314	105.091	9.2179	4.2104	5.6051	2.8988	28.2406	high
TCGA-VW-A7QS-01	1.93423	0	9.1292	150.869	8.7241	17.4616	6.8367	7.8905	50.8305	high
TCGA-VW-A8FI-01	0.671226	1	7.0252	105.646	5.1501	8.1274	225.629	0.4989	75.7032	high
TCGA-W9-A837-01	4.25475	0	7.9543	157.867	6.6708	7.6044	12.063	6.8672	53.6354	high
TCGA-WH-A86K-01	1.10958	0	7.8062	70.8597	6.1316	8.16	7.8896	0.0169	21.8345	high
TCGA-WY-A858-01	3.66297	0	5.4303	69.9198	4.6615	5.5223	11.8711	7.4936	21.9148	high
TCGA-WY-A859-01	3.32325	0	9.5784	84.4889	5.6323	2.6128	15.0881	7.8917	23.4033	high
TCGA-WY-A85A-01	3.6164	0	7.9477	109.439	6.9644	5.8686	14.3314	14.4317	32.4574	high
TCGA-WY-A85B-01	3.8164	0	7.8091	104.125	8.304	8.5484	8.5759	12.7279	29.9376	high
TCGA-WY-A85C-01	3.90681	0	9.0871	102.524	6.2946	5.9058	18.8463	15.0761	30.0805	high
TCGA-WY-A85D-01	3.14243	0	10.2889	59.7016	7.8894	6.161	47.7758	9.1996	18.5414	high
TCGA-WY-A85E-01	1.73423	0	8.8389	95.0948	9.0197	6.0861	8.3218	0.0245	27.8618	high
